# Supplementary material for: Prevalence of dengue in febrile patients in Peru: A systematic review and meta-analysis
Source: PLoS One. 2025 Jun 17;20(6):e0310163. doi: 10.1371/journal.pone.0310163 (PMC12173410; doi:10.1371/journal.pone.0310163)
Supplement: S4 Table — (XLSX) [file pone.0310163.s004.xlsx]

## Sheet: Articles evaluated (n = 590)
N°	title	year	journal	authors	url	doi	Reason for exclusion and inclusion
Rayyan-01	Genetic characterization of Venezuelan equine encephalitis virus from Bolivia, Ecuador and Peru: identification of a new subtype ID lineage	2009	PLoS Negl Trop Dis	Aguilar, P. V. and Adams, A. P. and Suц║rez, V. and Beingolea, L. and Vargas, J. and Manock, S. and Freire, J. and Espinoza, W. R. and Felices, V. and Diaz, A. and Liang, X. and Roca, Y. and Weaver, S. C. and Kochel, T. J.		10.1371/journal.pntd.0000514	Records Excluded- Title/Abstract Screening: irrelevant to the research question
Rayyan-02	Guaroa virus infection among humans in Bolivia and Peru	2010	Am J Trop Med Hyg	Aguilar, P. V. and Morrison, A. C. and Rocha, C. and Watts, D. M. and Beingolea, L. and Suarez, V. and Vargas, J. and Cruz, C. and Guevara, C. and Montgomery, J. M. and Tesh, R. B. and Kochel, T. J.		10.4269/ajtmh.2010.10-0116	Records Excluded- Title/Abstract Screening: irrelevant to the research question
Rayyan-03	Endemic eastern equine encephalitis in the Amazon region of Peru	2007	Am J Trop Med Hyg	Aguilar, P. V. and Robich, R. M. and Turell, M. J. and O'Guinn, M. L. and Klein, T. A. and Huaman, A. and Guevara, C. and Rios, Z. and Tesh, R. B. and Watts, D. M. and Olson, J. and Weaver, S. C.			Records Excluded- Title/Abstract Screening: irrelevant to the research question
Rayyan-04	An emerging public health threat: Mayaro virus increases its distribution in Peru	2020	Int J Infect Dis	Aguilar-Luis, M. A. and Del Valle-Mendoza, J. and Silva-Caso, W. and Gil-Ramirez, T. and Levy-Blitchtein, S. and Bazц║n-Mayra, J. and Zavaleta-Gavidia, V. and Cornejo-Pacherres, D. and Palomares-Reyes, C. and Del Valle, L. J.		10.1016/j.ijid.2020.01.024	Records Excluded- Title/Abstract Screening: irrelevant to the research question
Rayyan-05	FIRST ISOLATION OF DENGUE VIRUS SEROTYPE 3 IN A NORTH REGION OF PERU: MOLECULAR DIAGNOSIS AND CLINICAL CHARACTERISTICS	2018	AMERICAN JOURNAL OF TROPICAL MEDICINE AND HYGIENE	Aguilar-Luis, M. A. and Martins-Luna, J. and Silva-Caso, W. and Weilg, C. and Mazulis, F. and del Valle, L. and Vasquez-Achaya, F. and Bazan-Mayra, J. and Zavaleta, V. and Bazan-Zurita, H. and del Valle-Mendoza, J.			Records Excluded- Title/Abstract Screening: irrelevant to the research question
Rayyan-06	Severe dengue during the epidemic due to the American/Asian DENV-2 lineage II in Peru: other factors to consider	2022	Anales de la Facultad de Medicina	Aguilar-Urbina, E. W. and Bernabé-Castillo, R. V. and Aller-Salcedo, P. and Terrones-Escobedo, S. A.	https://www.scopus.com/inward/record.uri?eid=2-s2.0-85144763887&doi=10.15381%2fanales.v83i4.23468&partnerID=40&md5=065d073f4628a54b8859e9c2a430df4b	10.15381/anales.v83i4.23468	Records Excluded- Title/Abstract Screening: irrelevant to the research question
Rayyan-07	The impact of COVID-19 on dengue cases in low- and middle-income countries: a systematic review	2024	International Journal of Public Health Science (IJPHS)	Ajeng, Rahastri and Sulistyawati, Sulistyawati	https://app.dimensions.ai/details/publication/pub.1174680464	10.11591/ijphs.v13i4.24454	Records Excluded- Title/Abstract Screening: irrelevant to the research question
Rayyan-08	Respondiendo a una pandemia emergente: Zika y los métodos anticonceptivos como medida preventiva	2017	Salud Pública de México	Akram, Hernández-Vásquez and Diego, Azañedo and Stalin, Vilcarromero	https://app.dimensions.ai/details/publication/pub.1068935490 http://www.saludpublica.mx/index.php/spm/article/download/7885/10988	10.21149/7885	Records Excluded- Title/Abstract Screening: irrelevant to the research question
Rayyan-09	Assessing the effectiveness, biosafety, and resident’s perception of a micro-encapsulated propoxur paint against Aedes aegypti: a field trial in a dengue-affected community of Sonora, Mexico	2024	InterAmerican Journal of Medicine and Health	Alejandro, Villegas-Trejo and Pedro María, Alarcón-Elbal and Jorge, Castañeda-Gómez and Javier, Pruñonosa-Santana and Ricardo, Arce-Vega and Gerardo, Álvarez-Hernández	https://app.dimensions.ai/details/publication/pub.1173183402 https://iajmh.com/iajmh/article/download/261/274	10.31005/iajmh.v7i.261	Records Excluded- Title/Abstract Screening: irrelevant to the research question
Rayyan-10	A reproducible ensemble machine learning approach to forecast dengue outbreaks	2024	Scientific Reports	Alessandro, Sebastianelli and Dario, Spiller and Raquel, Carmo and James, Wheeler and Artur, Nowakowski and Ludmilla Viana, Jacobson and Dohyung, Kim and Hanoch, Barlevi and Zoraya El Raiss, Cordero and Felipe, J. Colón-González and Rachel, Lowe and Silvia Liberata, Ullo and Rochelle, Schneider	https://app.dimensions.ai/details/publication/pub.1168872457 https://www.nature.com/articles/s41598-024-52796-9.pdf	10.1038/s41598-024-52796-9	Records Excluded- Title/Abstract Screening: irrelevant to the research question
Rayyan-11	Características epidemiológicas y clínicas de las infecciones por dengue y zika durante el fenómeno de El Niño Costero de 2017 en Chincha, Perú	2021	Revista de Investigaciones Veterinarias del Perú	Alexander, Reátegui and Néstor, Falcón	https://app.dimensions.ai/details/publication/pub.1137513590 https://revistasinvestigacion.unmsm.edu.pe/index.php/veterinaria/article/download/20005/16536	10.15381/rivep.v32i2.20005	Records Excluded- Title/Abstract Screening: irrelevant to the research question
Rayyan-12	Carta al Editor-Los retos propios de América Latina y el COVID-19: cocirculación de dengue, sarampión y difteria	2020	Investigación y Desarrollo	Alfonso, J. Rodriguez Morales	https://app.dimensions.ai/details/publication/pub.1149220201 https://revistas.uta.edu.ec/erevista/index.php/dide/article/download/992/922	10.31243/id.v12.2020.992	Records Excluded- Title/Abstract Screening: irrelevant to the research question
Rayyan-13	Evaluation of the infectivity of dengue 1 strains in the HepG2 and Vero cell lines	2005	Revista cubana de medicina tropical	Alicia Aguilar, Barroso and Nevis Amin, Blanco and Luis Morier, Díaz and Ela María Pérez, Hernández	https://app.dimensions.ai/details/publication/pub.1077508017		Records Excluded- Title/Abstract Screening: irrelevant to the research question
Rayyan-14	Climate change is aggravating dengue and yellow fever transmission risk	2024	Ecography	Alisa, Aliaga‐Samanez and David, Romero and Kris, Murray and Marina, Cobos‐Mayo and Marina, Segura and Raimundo, Real and Jesús, Olivero	https://app.dimensions.ai/details/publication/pub.1173159850 https://onlinelibrary.wiley.com/doi/pdfdirect/10.1111/ecog.06942	10.1111/ecog.06942	Records Excluded- Title/Abstract Screening: irrelevant to the research question
Rayyan-15	Modelo de estimación de costos de atención integral para enfermedades trasmisibles	2022	Boletín de Malariología y Salud Ambiental	Alondra Kamila del Rosario Sotomayor, Ureta and Jesus Jared Gutarra, Palomino and Jean Paul Tovar, Poma and José Manuel Armada, Pacheco	https://app.dimensions.ai/details/publication/pub.1151214427 http://iaes.edu.ve/iaespro/ojs/index.php/bmsa/article/download/566/798	10.52808/bmsa.7e6.624.029	Records Excluded- Title/Abstract Screening: irrelevant to the research question
Rayyan-16	Historical overview and update on relapsing fever group Borrelia in Latin America	2022	Parasites & Vectors	Álvaro, A. Faccini-Martínez and Carlos Ramiro, Silva-Ramos and Adriana, M. Santodomingo and Alejandro, Ramírez-Hernández and Francisco, B. Costa and Marcelo, B. Labruna and Sebastián, Muñoz-Leal	https://app.dimensions.ai/details/publication/pub.1148512892 https://parasitesandvectors.biomedcentral.com/counter/pdf/10.1186/s13071-022-05289-5	10.1186/s13071-022-05289-5	Records Excluded- Title/Abstract Screening: irrelevant to the research question
Rayyan-17	Impacts of Dengue Epidemics on Household Labor Market Outcomes	2018	Applied Economic Perspectives and Policy	Amanda, C. Walsh	https://app.dimensions.ai/details/publication/pub.1107109432 https://ageconsearch.umn.edu/record/235346/files/Amanda%20Clayton%20Walsh.pdf	10.1093/aepp/ppy027	Records Excluded- Title/Abstract Screening: irrelevant to the research question
Rayyan-18	Coocurrencia epidemiológica de dengue y Covid-19 en Perú	2023	Boletín de Malariología y Salud Ambiental	Amanda Durán, Carhuamaca and Patricia Matilde Huallpa, Quispe and Ronald Henrry Toledo, Ríos and Dulio Oseda, Gago and María Nelly Castillo, Rodriguez	https://app.dimensions.ai/details/publication/pub.1157830675 http://iaes.edu.ve/iaespro/ojs/index.php/bmsa/article/download/702/923	10.52808/bmsa.8e7.63ee.011	Records Excluded- Title/Abstract Screening: irrelevant to the research question
Rayyan-19	Twenty-Seven Years of Field Studies on Dengue and Aedes aegypti in Latin America	2023	History of Arbovirology: Memories from the Field	Amy, C. Morrison	https://app.dimensions.ai/details/publication/pub.1157856603	10.1007/978-3-031-21999-3_10	Records Excluded- Title/Abstract Screening: irrelevant to the research question
Rayyan-20	Coinfección de la SARS-CoV 2 y virus del Dengue: Reporte de caso	2021	ACTA MEDICA PERUANA	Angel Alfrando Moreno, Soto and Luis Alfredo Espinoza, Venegas and Crystyan Alls Neufert Siles, Montoya and Monica de Belen Melendez, Maron	https://app.dimensions.ai/details/publication/pub.1140986410 https://doi.org/10.35663/amp.2021.382.2031	10.35663/amp.2021.382.2031	Records Excluded- Title/Abstract Screening: irrelevant to the research question
Rayyan-21	Factores relacionados con la no prevención del dengue en un distrito de Lima, Perú, 2021	2022	Revista de Investigación de la Universidad Norbert Wiener	Angela Cecilia Carhuamaca, Avalos and Rocio Victoria Hermoza, Moquillaza and Cesar Arellano, Sacramento	https://app.dimensions.ai/details/publication/pub.1148051200 https://revistadeinvestigacion.uwiener.edu.pe/index.php/revistauwiener/article/download/191/163	10.37768/unw.rinv.11.02.a0009	Records Excluded- Title/Abstract Screening: irrelevant to the research question
Rayyan-22	Brote epidémico de enfermedad febril en Shumpillán-Perú: febrero-agosto de 1987	1990	Rev. peru. epidemiol. (Online)	Angulo Johnson, Alberto and Betz Thatcher, Thomas	http://www.upch.edu.pe/vrinve/dugic/rev/rev.peru.epidemiol/v3n2/a3.pdf		Records Excluded- Title/Abstract Screening: irrelevant to the research question
Rayyan-23	Spatial and temporal analysis on the impact of ultra-low volume indoor insecticide spraying on Aedes aegypti household density	2024	Parasites & Vectors	Anna, B. Kawiecki and Amy, C. Morrison and Christopher, M. Barker	https://app.dimensions.ai/details/publication/pub.1172695411 https://parasitesandvectors.biomedcentral.com/counter/pdf/10.1186/s13071-024-06308-3	10.1186/s13071-024-06308-3	Records Excluded- Title/Abstract Screening: irrelevant to the research question
Rayyan-24	Ensemble method for dengue prediction	2018	PLOS ONE	Anna, L. Buczak and Benjamin, Baugher and Linda, J. Moniz and Thomas, Bagley and Steven, M. Babin and Erhan, Guven	https://app.dimensions.ai/details/publication/pub.1100163653 https://journals.plos.org/plosone/article/file?id=10.1371/journal.pone.0189988&type=printable	10.1371/journal.pone.0189988	Records Excluded- Title/Abstract Screening: irrelevant to the research question
Rayyan-25	A data-driven epidemiological prediction method for dengue outbreaks using local and remote sensing data	2012	BMC Medical Informatics and Decision Making	Anna, L. Buczak and Phillip, T. Koshute and Steven, M. Babin and Brian, H. Feighner and Sheryl, H. Lewis	https://app.dimensions.ai/details/publication/pub.1038482820 https://bmcmedinformdecismak.biomedcentral.com/counter/pdf/10.1186/1472-6947-12-124	10.1186/1472-6947-12-124	Records Excluded- Title/Abstract Screening: irrelevant to the research question
Rayyan-26	Machine Learning Techniques for Predicting Dengue Outbreak	2022	Innovations in Information and Communication Technologies	Anuranjan, M. B. and Chandana Divya, Vani and Chanpreet, Singh and Samarjeet, Barman and Kuldeep, Chaurasia and Arun, P. V.	https://app.dimensions.ai/details/publication/pub.1151112765	10.1007/978-981-19-3796-5_5	Records Excluded- Title/Abstract Screening: irrelevant to the research question
Rayyan-27	Coexistencia de mosquitos adultos (Diptera: Culicidae) en el interior de viviendas de una localidad rural durante un brote de dengue en Sullana, Piura, 2023	2024	Revista Peruana de Medicina Experimental y Salud Pública	Archi Alejandro, Ruiz-Polo and Carlos Martín, Núñez-Rodríguez and Cindy Yuriko, Saavedra-Ríos and Lya Emilia, Niño-Mendoza and Rosa Elena, Santillan-Valdivia	https://app.dimensions.ai/details/publication/pub.1172152867 https://rpmesp.ins.gob.pe/index.php/rpmesp/article/download/13416/5525	10.17843/rpmesp.2024.411.13416	Records Excluded- Title/Abstract Screening: irrelevant to the research question
Rayyan-28	Population of dengue transmission areas and demographic and socioeconomic factors. Perú, 2010-2023	2024	Revista del Cuerpo Medico Hospital Nacional Almanzor Aguinaga Asenjo	Arrasco, J. and Mateo, S. Y. and Valderrama, Y.	https://www.scopus.com/inward/record.uri?eid=2-s2.0-85195059243&doi=10.35434%2frcmhnaaa.2024.171.2327&partnerID=40&md5=22380615a9ddf39b29d762eed3823b76	10.35434/rcmhnaaa.2024.171.2327	Records Excluded- Title/Abstract Screening: irrelevant to the research question
Rayyan-29	Impacto de un brote epidémico de dengue sobre las búsquedas en Google en Perú	2010	Rev. peru. med. exp. salud publica	Arroyo-Hernández, C. Hugo	http://www.scielosp.org/scielo.php?script=sci_arttext&pid=S1726-46342010000400029	10.1590/S1726-46342010000400029	Records Excluded- Title/Abstract Screening: irrelevant to the research question
Rayyan-30	A Geographic Approach to Identifying Disease Clusters	2004	WorldMinds: Geographical Perspectives on 100 Problems	Arthur, Getis	https://app.dimensions.ai/details/publication/pub.1015925176	10.1007/978-1-4020-2352-1_14	Records Excluded- Title/Abstract Screening: irrelevant to the research question
Rayyan-31	Estudio serotípico del virus del dengue y características clínicas en pacientes con enfermedad febril aguda	2023	Revista Salud Amazónica y Bienestar	Arturo, Rafael-Heredia and Sebastian, Iglesias-Osores and Gabriel, Zuñiga-Valdera and Johana, Acosta-Quiroz	https://app.dimensions.ai/details/publication/pub.1156767163 https://revistas.unsm.edu.pe/index.php/rsayb/article/download/518/991	10.51252/rsayb.v2i1.518	Records Excluded- Title/Abstract Screening: irrelevant to the research question
Rayyan-32	Developing global climate anomalies suggest potential disease risks for 2006 – 2007	2006	International Journal of Health Geographics	Assaf, Anyamba and Jean-Paul, Chretien and Jennifer, Small and Compton, J. Tucker and Kenneth, J. Linthicum	https://app.dimensions.ai/details/publication/pub.1040196098 https://ij-healthgeographics.biomedcentral.com/counter/pdf/10.1186/1476-072X-5-60	10.1186/1476-072x-5-60	Records Excluded- Title/Abstract Screening: irrelevant to the research question
Rayyan-33	Urbanization, Migration and Water Management in Trujillo, Peru	2008	Development	Aurora Elisa Ruiz, Rosado	https://app.dimensions.ai/details/publication/pub.1019977895	10.1057/dev.2008.22	Records Excluded- Title/Abstract Screening: irrelevant to the research question
Rayyan-34	Complete coding sequences of dengue-1 viruses from Paraguay and Argentina	2003	Virus Research	Avilés, G. and Meissner, J. and Mantovani, R. and St. Jeor, S.	https://www.sciencedirect.com/science/article/pii/S0168170203002569	https://doi.org/10.1016/j.virusres.2003.08.018	Records Excluded- Title/Abstract Screening: irrelevant to the research question
Rayyan-35	Aedes Sp. Mosquito Resistance and the Effectiveness of Biolarvicides on Dengue Vector Mortality	2023	Pharmacognosy Journal	Bambang, Dwicahya and Arsin, A. Arsunan and Hasanuddin, Ishak and Firdaus, Hamid and Anwar, Mallongi	https://app.dimensions.ai/details/publication/pub.1163503350 https://phcogj.com/sites/default/files/PharmacognJ-15-4-541.pdf	10.5530/pj.2023.15.116	Records Excluded- Title/Abstract Screening: irrelevant to the research question
Rayyan-36	Rendimiento diagnóstico de la prueba rápida para la detección del antígeno NS1 y anticuerpos IgM e IgG contra el virus del dengue	2022	Revista Peruana de Medicina Experimental y Salud Pública	Begoña, Valdivia-Conroy and Jefferson, M. Vasquez-Calderón and Wilmer, Silva-Caso and Johanna, Martins-Luna and Miguel Angel, Aguilar-Luis and Juana Del, Valle-Mendoza and Zully, M. Puyén	https://app.dimensions.ai/details/publication/pub.1154360207 https://rpmesp.ins.gob.pe/index.php/rpmesp/article/download/11471/5185	10.17843/rpmesp.2022.394.11471	Included in the study
Rayyan-37	Evolutionary Dynamics of Oropouche Virus in South America	2020	Journal of Virology	Bernardo, Gutierrez and Emma, L. Wise and Steven, T. Pullan and Christopher, H. Logue and Thomas, A. Bowden and Marina, Escalera-Zamudio and Gabriel, Trueba and Marcio, R. T. Nunes and Nuno, R. Faria and Oliver, G. Pybus	https://app.dimensions.ai/details/publication/pub.1123164360 https://doi.org/10.1128/jvi.01127-19	10.1128/jvi.01127-19	Records Excluded- Title/Abstract Screening: irrelevant to the research question
Rayyan-38	SPREAD OF DENGUE 1 AND 2 IN MACHALA, ECUADOR: EVIDENCE OF A DYNAMIC EPIDEMIC GENETICALLY RELATED TO THOSE OF SURROUNDING COUNTRIES OF COLOMBIA, VENEZUELA AND PERU	2017	AMERICAN JOURNAL OF TROPICAL MEDICINE AND HYGIENE	Berry, I. M. and Stewart-Ibarra, A. M. and Rutvisuttinunt, W. and Beltrán-Ayala, E. and Cárdenas, W. B. and Cueva, C. and Polhemus, M. and Ryan, S. J. and Endy, T. P. and Jarman, R. G.			Records Excluded- Title/Abstract Screening: irrelevant to the research question
Rayyan-39	HOUSEHOLD-LEVEL PREDICTORS OF <i>AEDES AEGYPTI</i> PRESENCE AND ABUNDANCE IN IQUITOS, PERU: IMPLICATIONS FOR DENGUE CONTROL	2010	AMERICAN JOURNAL OF TROPICAL MEDICINE AND HYGIENE	Boldenow, P. J. and Wilson, M. L. and Getis, A. and Astete, H. and Sihuincha, M. and Stancil, J. D. and Scott, T. W. and Morrison, A. C.			Records Excluded- Title/Abstract Screening: irrelevant to the research question
Rayyan-40	Dengue Virus Serotype 4, Northeastern Peru, 2008 - Volume 15, Number 11—November 2009 - Emerging Infectious Diseases journal - CDC	2009	Emerging Infectious Diseases	Brett, M. Forshey and Amy, C. Morrison and Cristhopher, Cruz and Claudio, Rocha and Stalin, Vilcarromero and Carolina, Guevara and Daria, E. Camacho and Araceli, Alava and César, Madrid and Luis, Beingolea and Victor, Suarez and Guillermo, Comach and Tadeusz, J. Kochel	https://app.dimensions.ai/details/publication/pub.1047062921 https://wwwnc.cdc.gov/eid/article/15/11/pdfs/09-0663.pdf	10.3201/eid1511.090663	Records Excluded- Title/Abstract Screening: irrelevant to the research question
Rayyan-41	Arboviral Etiologies of Acute Febrile Illnesses in Western South America, 2000–2007	2010	PLoS Neglected Tropical Diseases	Brett, M. Forshey and Carolina, Guevara and Laguna-Torres, V. Alberto and Manuel, Cespedes and Jorge, Vargas and Alberto, Gianella and Efrain, Vallejo and César, Madrid and Nicolas, Aguayo and Eduardo, Gotuzzo and Victor, Suarez and Ana Maria, Morales and Luis, Beingolea and Nora, Reyes and Juan, Perez and Monica, Negrete and Claudio, Rocha and Amy, C. Morrison and Kevin, L. Russell and Patrick, …	https://app.dimensions.ai/details/publication/pub.1027461038 https://journals.plos.org/plosntds/article/file?id=10.1371/journal.pntd.0000787&type=printable	10.1371/journal.pntd.0000787	Records Excluded- Full text review: No diagnostic test for dengue
Rayyan-42	Diagnóstico del dengue utilizando redes neuronales artificiales	2022	Ciencia Latina Revista Científica Multidisciplinar	Buenaventura Ríos, Ríos	https://app.dimensions.ai/details/publication/pub.1151436076 https://ciencialatina.org/index.php/cienciala/article/download/3037/4447	10.37811/cl_rcm.v6i4.3037	Records Excluded- Title/Abstract Screening: irrelevant to the research question
Rayyan-43	Integrated strategies for dengue control in Peru, are there new options?	2024	Anales de la Facultad de Medicina	Cabezas, C. and Durand, S.	https://www.scopus.com/inward/record.uri?eid=2-s2.0-85191356660&doi=10.15381%2fanales.v85i1.17010&partnerID=40&md5=6e8b28e996937105b0e63020b9f52535	10.15381/anales.v85i1.17010	Records Excluded- Title/Abstract Screening: irrelevant to the research question
Rayyan-44	[Vertical transmission of dengue virus in Aedes aegypti, Peru]	2015	Rev Peru Med Exp Salud Publica	Cabezas, C. and Paquita Garcц╜a, M. and Valle, J. and Yaц╠ez, P. and Fachin, L. and Sinti, C. and Mamani, E.		10.17843/rpmesp.2015.321.1594	Records Excluded- Title/Abstract Screening: irrelevant to the research question
Rayyan-45	Dengue en el Perú: Aportes para su diagnóstico y control	2005	Revista Peruana de Medicina Experimental y Salud Pública	Cabezas S, César	https://bvs.minsa.gob.pe/local/MINSA/6271.pdf		Records Excluded- Title/Abstract Screening: irrelevant to the research question
Rayyan-46	21 años de la re-emergencia del Dengue en el Perú: una enfermedad crónicamente anunciada	2011	Diagnóstico (Perú)	Cabezas Sánchez, César	http://www.fihu-diagnostico.org.pe/revista/numeros/2011/jul-set/157-165.html		Records Excluded- Title/Abstract Screening: irrelevant to the research question
Rayyan-47	Phylogenetic analysis of dengue virus 3 isolated for first time in Lima-Peru	2005	AMERICAN JOURNAL OF TROPICAL MEDICINE AND HYGIENE	Caceres, O. A.			Records Excluded- Title/Abstract Screening: irrelevant to the research question
Rayyan-48	HIV Drug Therapy in the Americas 8–10 May 2014, Rio de Janeiro, Brazil	2014	Journal of the International AIDS Society	Caldas de Mesquita, Fábio and Pascom Ana Roberta, Pati and Habckost Dutra de Barros, Clarissa and Machado Givisiez, Juliana and Dos Santos Christ Maria, Taques and De Faro Valverde, Larissa and Araújo de Freitas, Marcelo and Sosa, Nestor and Reiss, Peter and Pape Jean, William and Sued, Omar and Revell, Andrew and Wang, Dechao and Reiss, Peter and van Sighem, Ard and Hamers, Raph and Morrow, Carl…	https://app.dimensions.ai/details/publication/pub.1036359888 https://onlinelibrary.wiley.com/doi/pdfdirect/10.7448/IAS.17.2.19180	10.7448/ias.17.2.19180	Records Excluded- Title/Abstract Screening: irrelevant to the research question
Rayyan-49	SPATIAL AND TEMPORAL HETEROGENEITY IN DENGUE SEROTYPE CIRCULATION AND DYNAMICS OF RISK ACROSS PERU	2015	AMERICAN JOURNAL OF TROPICAL MEDICINE AND HYGIENE	Campbell, K. M. and Lehnig, C. and Haldeman, K. and Munayco, C. V. and Halsey, E. S. and Laguna, V. A. and Yagui, M. and Garcia-Mendonza, P. and Talley, J. and Wilson, M. and Morrison, A. C. and Scott, T. W.			Records Excluded- Title/Abstract Screening: irrelevant to the research question
Rayyan-50	Programa de control del dengue y dengue hemorragico: informe de mision: Perú, diciembre 5-9 de 1994	1995		Campos, Cornelio and Clark, Gary G. and Lloyd, Linda S. and Suarez, Marco Fidel	https://pesquisa.bvsalud.org/portal/resource/es/lil-375103		Records Excluded- Title/Abstract Screening: irrelevant to the research question
Rayyan-51	Epidemiological co-occurrence of dengue and Covid-19 in Peru	2023	Boletin de Malariologia y Salud Ambiental	Carhuamaca, A. D. and Quispe, P. M. H. and Ríos, R. H. T. and Gago, D. O. and Rodriguez, M. N. C.	https://www.scopus.com/inward/record.uri?eid=2-s2.0-85162921441&doi=10.52808%2fbmsa.8e7.63ee.011&partnerID=40&md5=4660a1cd0b1dcdaed4122e40d642115f	10.52808/bmsa.8e7.63ee.011	Records Excluded- Title/Abstract Screening: irrelevant to the research question
Rayyan-52	Emerging and reemerging arboviruses: A new threat in Eastern Peru	2017	PLOS ONE	Carlos, Alva-Urcia and Miguel Angel, Aguilar-Luis and Carlos, Palomares-Reyes and Wilmer, Silva-Caso and Luis, Suarez-Ognio and Pablo, Weilg and Carlos, Manrique and Fernando, Vasquez-Achaya and Luis, J. del Valle and Juana del, Valle-Mendoza	https://app.dimensions.ai/details/publication/pub.1092693143 https://journals.plos.org/plosone/article/file?id=10.1371/journal.pone.0187897&type=printable	10.1371/journal.pone.0187897	Included in the study
Rayyan-53	Innovación Educativa: Aprendizaje lúdico para el control de arbovirosis	2021	Boletín de Malariología y Salud Ambiental	Carlos Alcides Almidón, Ortiz and Jorge Amador Vargas, Aquije and Janeth Bertha Mariño, Arroyo	https://app.dimensions.ai/details/publication/pub.1144646299 http://iaes.edu.ve/iaespro/ojs/index.php/bmsa/article/download/381/549	10.52808/bmsa.7e5.614.019	Records Excluded- Title/Abstract Screening: irrelevant to the research question
Rayyan-54	Conocimiento y Medidas Preventivas Respecto al Dengue en los Programas de Vaso de Leche, Distrito de Chepén, 2023	2023	Ciencia Latina Revista Científica Multidisciplinar	Carlos Danter Tapia, Sánchez and Enrique Ipanaqué, Centeno and Martha Emelda Solano, Coello and Maria Isabel Izquierdo, Henríquez and Luis Alberto Calderón, Yarlequé	https://app.dimensions.ai/details/publication/pub.1163966208	10.37811/cl_rcm.v7i4.7448	Records Excluded- Title/Abstract Screening: irrelevant to the research question
Rayyan-55	Reappearance of Aedes aegypti (Diptera: Culicidae) in Lima, Peru	2001	Memórias do Instituto Oswaldo Cruz	Carlos Sevilla, Andrade and Abraham, G. Cáceres and Aldo, Vaquerizo and Sergio, Ibañez-Bernal and Lourdes Sulca, Cachay	https://app.dimensions.ai/details/publication/pub.1017691329 http://pdfs.semanticscholar.org/48b3/ca65aa60549bec58b8b049c5c0f09bf5f552.pdf	10.1590/s0074-02762001000500011	Records Excluded- Title/Abstract Screening: irrelevant to the research question
Rayyan-56	Community perceptions about dengue prevention in human settlements. Lima-Perú, 2015	2016	Interface: Communication, Health, Education	Carmona, G. and Donaires, L. F.	https://www.scopus.com/inward/record.uri?eid=2-s2.0-84991396741&doi=10.1590%2f1807-57622015.0322&partnerID=40&md5=b1858b7fa762e1aa014a7fafd76639bd	10.1590/1807-57622015.0322	Records Excluded- Title/Abstract Screening: irrelevant to the research question
Rayyan-57	Contextual Barriers and Facilitators for the Prevention of Dengue in Affected Human Settlement in Lima-Peru: A Qualitative Study	2015	INTERNATIONAL JOURNAL OF EPIDEMIOLOGY	Carmona, G. M. and Tejada, R. A. and Garcia-Fernandez, L.			Records Excluded- Title/Abstract Screening: irrelevant to the research question
Rayyan-58	Clinical, epidemiological and geographic profile of dengue cases during El Niño Costero Phenomenon 2017, Lambayeque-Perú	2019	Revista Habanera de Ciencias Medicas	Carrasco, J. C. T. P. and Cabrera, P. L. P. and Sampen, G. C. and Díaz-Vélez, C.	https://www.scopus.com/inward/record.uri?eid=2-s2.0-85064076476&partnerID=40&md5=2bff3e88725e3608ddb14077362e4298		Records Excluded- Title/Abstract Screening: irrelevant to the research question
Rayyan-59	Variação espacial e temporal dos vetores do Dengue Aedes (Stegomyia) albopictus (Skuse, 1894) e Aedes (Stegomyia) aegypti (Linnaeus, 1762) na área urbana do município de Letícia, (Amazonas-Colômbia) e sua associação com a transmissão do Dengue na tríplice fronteira Amazônica (Colômbia-Brasil-Peru)	2013		Carvajal Córtes, José Joaquin	http://157.86.8.8/reports/mestrado_bibcb/jose_cortes_ioc_mest_2013.pdf		Records Excluded- Title/Abstract Screening: irrelevant to the research question
Rayyan-60	Differences in the impact of the largest dengue epidemic outbreak in Peru's history and lessons learned	2023	Rev Peru Med Exp Salud Publica	Casapц╜a-Morales, M. and Celis-Salinas, J. C. and Vilcarromero, S. and Villegas-Chiroque, M. and Llanos-Cuentas, A.		10.17843/rpmesp.2023.404.13151	Records Excluded- Title/Abstract Screening: irrelevant to the research question
Rayyan-61	Use of an electronic surveillance system (Alerta) to detect a dengue outbreak among a Peruvian Navy population in Iquitos, Peru	2005	AMERICAN JOURNAL OF TROPICAL MEDICINE AND HYGIENE	Castillo, R. V. A. and Mundaca, C. C. and Ortiz, M. and Morán, M. and Olson, J. G. and Blazes, D.			Records Excluded- Title/Abstract Screening: irrelevant to the research question
Rayyan-62	[Differences and similarities in approach of integrated strategy for dengue prevention and control between Colombia and Peru]	2015	Rev Peru Med Exp Salud Publica	Castro-Orozco, R. and Alvis-Guzmц║n, N. and GцЁmez-Arias, R.			Records Excluded- Title/Abstract Screening: irrelevant to the research question
Rayyan-63	Interdisciplinary modelling and forecasting of dengue	2024	medRxiv	Cathal, Mills and Moritz, U. G. Kraemer and Christl, A. Donnelly	https://app.dimensions.ai/details/publication/pub.1181502026	10.1101/2024.10.18.24315690	Records Excluded- Title/Abstract Screening: irrelevant to the research question
Rayyan-64	Dengue enfermedad reemergente	2019	REVISTA UCV-SCIENTIA BIOMÉDICA	Celicia, V. Romero and Santiago, M. Benites	https://app.dimensions.ai/details/publication/pub.1114357513 http://revistas.ucv.edu.pe/index.php/UCVSCIENTIABIOMEDICA/article/download/1895/1627	10.18050/ucvscientiabiomedica.v1i1.1895	Records Excluded- Title/Abstract Screening: irrelevant to the research question
Rayyan-65	A Review of State Public Health Emergency Declarations in Peru: 2014-2016	2018	Prehospital and Disaster Medicine	Celso, Bambarén and Maria del Socorro, Alatrista	https://app.dimensions.ai/details/publication/pub.1100997667	10.1017/s1049023x18000092	Records Excluded- Title/Abstract Screening: irrelevant to the research question
Rayyan-66	Control del Dengue	2023	Diagnóstico	César, Cabezas	https://app.dimensions.ai/details/publication/pub.1160695524 http://142.44.242.51/index.php/diagnostico/article/download/459/444	10.33734/diagnostico.v62i2.459	Records Excluded- Title/Abstract Screening: irrelevant to the research question
Rayyan-67	Dengue in Peru: A quarter century after its reemergence	2015	Revista Peruana de Medicina Experimental y Salud Publica	César, C. and Fiestas, V. and García-Mendoza, M. and Palomino, M. and Mamani, E. and Donaires, F.	https://www.scopus.com/inward/record.uri?eid=2-s2.0-84930685129&doi=10.17843%2frpmesp.2015.321.1587&partnerID=40&md5=086d3f9e8ca4dd9b287343c5dc12c8c1	10.17843/rpmesp.2015.321.1587	Records Excluded- Title/Abstract Screening: irrelevant to the research question
Rayyan-68	Transmisión vertical del virus del dengue en el Aedes aegypti, Perú	2015	Revista Peruana de Medicina Experimental y Salud Pública	César, Cabezas and María Paquita, García and Jorge, Valle and Pamela, Yañez and Luis, Fachin and Carmen, Sinti and Enrique, Mamani	https://app.dimensions.ai/details/publication/pub.1068470780 https://rpmesp.ins.gob.pe/index.php/rpmesp/article/download/1594/1572	10.17843/rpmesp.2015.321.1594	Records Excluded- Title/Abstract Screening: irrelevant to the research question
Rayyan-69	Estrategias integradas para el control del dengue en el Perú, ¿hay nuevas opciones?	2024	Anales de la Facultad de Medicina	César, Cabezas and Salomón, Durand	https://app.dimensions.ai/details/publication/pub.1170572375 https://revistasinvestigacion.unmsm.edu.pe/index.php/anales/article/download/17010/20755	10.15381/anales.v85i1.17010	Records Excluded- Title/Abstract Screening: irrelevant to the research question
Rayyan-70	Dengue en el Perú: a un cuarto de siglo de su reemergencia	2015	Revista Peruana de Medicina Experimental y Salud Pública	César, Cabezas and Victor, Fiestas and María, García-Mendoza and Miriam, Palomino and Enrique, Mamani and Fernando, Donaires	https://app.dimensions.ai/details/publication/pub.1068470773 https://rpmesp.ins.gob.pe/index.php/rpmesp/article/download/1587/1565	10.17843/rpmesp.2015.321.1587	Records Excluded- Title/Abstract Screening: irrelevant to the research question
Rayyan-71	Enfermedades infecciosas relacionadas con el agua en el Perú	2018	Revista Peruana de Medicina Experimental y Salud Pública	César Cabezas, Sánchez	https://app.dimensions.ai/details/publication/pub.1105840755 https://rpmesp.ins.gob.pe/index.php/rpmesp/article/download/3761/3038	10.17843/rpmesp.2018.352.3761	Records Excluded- Title/Abstract Screening: irrelevant to the research question
Rayyan-72	Dengue en el Perú: crónica de epidemias recurrentes (1990 -2023), el virus, el Aedes aegypti y sus determinantes, ¿a dónde vamos?	2023	Anales de la Facultad de Medicina	César Cabezas, Sánchez	https://app.dimensions.ai/details/publication/pub.1162771149 https://revistasinvestigacion.unmsm.edu.pe/index.php/anales/article/download/25721/19754	10.15381/anales.v84i2.25721	Records Excluded- Title/Abstract Screening: irrelevant to the research question
Rayyan-73	Situación epidemiológica del dengue en el Perú	2023	Diagnóstico	César, V. Munayco	https://app.dimensions.ai/details/publication/pub.1160695523 http://142.44.242.51/index.php/diagnostico/article/download/458/443	10.33734/diagnostico.v62i2.458	Records Excluded- Title/Abstract Screening: irrelevant to the research question
Rayyan-74	Notas Desde el Campo: Brote de Dengue — Perú, 2023	2024	Morbidity and Mortality Weekly Report	César, V. Munayco and Betsabet Yadira Valderrama, Rosales and Susan Yanett Mateo, Lizarbe and Carmen Rosa Yon, Fabian and Ricardo Peña, Sánchez and César Henry Vásquez, Sánchez and Maria Paquita, García and Carlos, Padilla-Rojas and Victor, Suárez and Liliana, Sánchez-González and Forrest, K. Jones and Luciana, Kohatsu and Laura, E. Adams and Juliette, Morgan and Gabriela, Paz-Bailey	https://app.dimensions.ai/details/publication/pub.1168588608		Records Excluded- Title/Abstract Screening: irrelevant to the research question
Rayyan-75	Clarifications on the article “High frequency of severe dengue cases during the American/Asian DENV-2 lineage II epidemic in Peru”	2023	Anales de la Facultad de Medicina	Chavez, M. G. and Guillén, A. and Portugal, W.	https://www.scopus.com/inward/record.uri?eid=2-s2.0-85171361564&doi=10.15381%2fanales.v84i1.24302&partnerID=40&md5=c1bd0a2f7d7877b277332b9574f83e71	10.15381/anales.v84i1.24302	Records Excluded- Title/Abstract Screening: irrelevant to the research question
Rayyan-76	Praxis de exodoncia en pacientes recuperados de dengue con trastornos hemorrágicos	2023	Boletín de Malariología y Salud Ambiental	Christian Armando Díaz, Correa and José Darío Cedeño, León and Erlinda Holmos, Flores and Tattiana Katerine Fernández, Miranda and Jesús Mery Arias, Huánuco	https://app.dimensions.ai/details/publication/pub.1157830678 http://iaes.edu.ve/iaespro/ojs/index.php/bmsa/article/download/705/926	10.52808/bmsa.8e7.63ee.014	Records Excluded- Title/Abstract Screening: irrelevant to the research question
Rayyan-77	Phylogeny of dengue virus type 3 circulating in Colombia between 2001 and 2007	2009	Tropical Medicine & International Health	Christian Julián, Villabona‐Arenas and Daniel Rafael, Miranda‐Esquivel and Raquel Elvira Ocazionez, Jimenez	https://app.dimensions.ai/details/publication/pub.1020522116 https://onlinelibrary.wiley.com/doi/pdfdirect/10.1111/j.1365-3156.2009.02339.x	10.1111/j.1365-3156.2009.02339.x	Records Excluded- Title/Abstract Screening: irrelevant to the research question
Rayyan-78	Lecciones aprendidas del brote de Guillain-Barré durante el 2019	2019	ACTA MEDICA PERUANA	Ciro Maguiña, Vargas	https://app.dimensions.ai/details/publication/pub.1124694094 https://amp.cmp.org.pe/index.php/AMP/article/download/827/380	10.35663/amp.2019.363.827	Records Excluded- Title/Abstract Screening: irrelevant to the research question
Rayyan-79	RE-EMERGING OF MAYARO VIRUS IN AREAS WITH CIRCULATION OF DENGUE VIRUS IN THE PERUVIAN AMAZON	2017	AMERICAN JOURNAL OF TROPICAL MEDICINE AND HYGIENE	Coaguila, M. and Garcia, M. and Figueroa, M. and Merino, N. and Marcelo, A. and Cobos, M. and Cabezas, C.			Records Excluded- Title/Abstract Screening: irrelevant to the research question
Rayyan-80	Estudio serológico y virológico del brote de dengue en la provincia de Coronel Portillo, Ucayali, Perú (2000-2001)	2004	Rev. peru. med. exp. salud publica	Cobos Zelada, Miguel and Gutiérrez P, Victoria and García M, María and Mamani Z, Enrique and Fernández C, Rosa and Rimarachín D, Rocío and Paredes A, Tomás and Pérez P, Enrique	http://www.scielo.org.pe/pdf/rins/v21n3/a05v21n3.pdf		Included in the study
Rayyan-81	Risk factors associated with dengue complications and death: A cohort study in Peru	2024	PLoS One	Copaja-Corzo, C. and Flores-Cohaila, J. and Tapia-Sequeiros, G. and Vilchez-Cornejo, J. and Hueda-Zavaleta, M. and Vilcarromero, S. and Santana-Tц╘llez, T. and Parodi, J. F. and Gomez-Colque, S. and Benites-Zapata, V. A.		10.1371/journal.pone.0305689	Records Excluded- Full text review: No report in population with febrile illness
Rayyan-82	Weekly dengue forecasts in Iquitos, Peru; San Juan, Puerto Rico; and Singapore	2020	PLOS Neglected Tropical Diseases	Corey, M. Benedum and Kimberly, M. Shea and Helen, E. Jenkins and Louis, Y. Kim and Natasha, Markuzon	https://app.dimensions.ai/details/publication/pub.1131837449 https://journals.plos.org/plosntds/article/file?id=10.1371/journal.pntd.0008710&type=printable	10.1371/journal.pntd.0008710	Records Excluded- Title/Abstract Screening: irrelevant to the research question
Rayyan-83	Situation of Dengue after the Phenomenon of the Coastal El Niño	2020	Dengue Fever in a One Health Perspective	Cristian, Díaz-Vélez and Jorge Luis, Fernández-Mogollón and John Alexis, Cabrera-Enríquez and Stalin, Tello-Vera and Oscar, Medrano-Velásquez and Elmer, Córdova-Calle	https://app.dimensions.ai/details/publication/pub.1130687314 https://www.intechopen.com/citation-pdf-url/73080	10.5772/intechopen.92095	Records Excluded- Title/Abstract Screening: irrelevant to the research question
Rayyan-84	MOLECULAR EPIDEMIOLOGY OF DENGUE 2 VIRUS IN PERU	2010	AMERICAN JOURNAL OF TROPICAL MEDICINE AND HYGIENE	Cruz, C. D. and Felices, V. and Aguilar, P. V. and Guevara, C. and Cespedes, M. and Suarez, V. and Suarez, L. and Kochel, T. J. and Halsey, E. S.			Records Excluded- Title/Abstract Screening: irrelevant to the research question
Rayyan-85	Molecular epidemiology of American/Asian genotype DENV-2 in Peru	2013	Infection, Genetics and Evolution	Cruz, Cristhopher D. and Forshey, Brett M. and Juarez, Diana S. and Guevara, Carolina and Leguia, Mariana and Kochel, Tadeusz J. and Halsey, Eric S.	https://www.sciencedirect.com/science/article/pii/S1567134813001780	https://doi.org/10.1016/j.meegid.2013.04.029	Records Excluded- Title/Abstract Screening: irrelevant to the research question
Rayyan-86	Caracterización molecular de cepas aisladas de dengue 2 en Perú; 2000-2010	2013		Cruz Malpica, Cristhopher Donat's	https://pesquisa.bvsalud.org/portal/resource/es/biblio-1113494		Records Excluded- Title/Abstract Screening: irrelevant to the research question
Rayyan-87	Diagnostics barriers and innovations in rural areas: insights from junior medical doctors on the frontlines of rural care in Peru	2015	BMC Health Services Research	Cynthia Fiorella Anticona, Huaynate and Monica Jehnny Pajuelo, Travezaño and Malena, Correa and Holger Mayta, Malpartida and Richard, Oberhelman and Laura, L. Murphy and Valerie, A. Paz-Soldan	https://app.dimensions.ai/details/publication/pub.1039554900 https://bmchealthservres.biomedcentral.com/track/pdf/10.1186/s12913-015-1114-7	10.1186/s12913-015-1114-7	Records Excluded- Title/Abstract Screening: irrelevant to the research question
Rayyan-88	Preventing dengue through mobile phones: Evidence from a field experiment in Peru	2014	Journal of Health Economics	Dammert, A. C. and Galdo, J. C. and Galdo, V.	https://www.scopus.com/inward/record.uri?eid=2-s2.0-84896940596&doi=10.1016%2fj.jhealeco.2014.02.002&partnerID=40&md5=51d13f48f468f596f43d71eff6efc79d	10.1016/j.jhealeco.2014.02.002	Records Excluded- Title/Abstract Screening: irrelevant to the research question
Rayyan-89	Perceptions of Water Security and Climate Change in Lima, Peru: Qualitative Study of Mothers and Healthcare Providers	2024	medRxiv	Danna Obregon, Morales and Karen, Ramos and Elena, Jauregui and Milagros, Dueñas and Nancy, Rumaldo and Shruti, Gogia and Leonid, Lecca and Sonya, S. Shin	https://app.dimensions.ai/details/publication/pub.1173753861 https://www.medrxiv.org/content/medrxiv/early/2024/07/10/2024.07.10.24309904.full.pdf	10.1101/2024.07.10.24309904	Records Excluded- Title/Abstract Screening: irrelevant to the research question
Rayyan-90	Cryptic transmission and novel introduction of Dengue 1 and 2 genotypes in Colombia	2024	Virus Evolution	David, Martínez and Marcela, Gómez and Carolina, Hernández and Sandra, Campo-Palacio and Marina, González-Robayo and Marcela, Montilla and Norma, Pavas-Escobar and Catalina, Tovar-Acero and Lillys, Geovo-Arias and Esilda, Valencia-Urrutia and Nayade, Córdoba-Renteria and Marlen, Y. Carrillo-Hernandez and Julian, Ruiz-Saenz and Marlen, Martinez-Gutierrez and Alberto, Paniz-Mondolfi and Luz, H. Pat…	https://app.dimensions.ai/details/publication/pub.1175255731 https://doi.org/10.1093/ve/veae068	10.1093/ve/veae068	Records Excluded- Title/Abstract Screening: irrelevant to the research question
Rayyan-91	Vertical Transmission in a Two-Strain Model of Dengue Fever	2014	Letters in Biomathematics	David, Murillo and Susan, A. Holechek and Anarina, L. Murillo and Fabio, Sanchez and Carlos, Castillo-Chavez	https://app.dimensions.ai/details/publication/pub.1016297804 https://lettersinbiomath.journals.publicknowledgeproject.org/index.php/lib/article/download/197/163	10.1080/23737867.2014.11414484	Records Excluded- Title/Abstract Screening: irrelevant to the research question
Rayyan-92	CIRCULATING DENGUE VIRUS AND CLINICAL CHARACTERISTICS IN PATIENTS WITH ACUTE FEBRILE ILLNESS FROM HUANUCO, PERU	2017	AMERICAN JOURNAL OF TROPICAL MEDICINE AND HYGIENE	del Valle-Mendoza, J. M. and Tapia, A. C. and Silva-Caso, W. and Aguilar-Luis, M. A. and Palomares-Reyes, C. and Vásquez-Achaya, F. and Weilg, P. and Sacramento-Meléndez, J. and Espejo-Evaristo, B.			Records Excluded- Title/Abstract Screening: irrelevant to the research question
Rayyan-93	Leptospirosis y coinfecciones durante el niño costero en un hospital del norte peruano	2019	Revista Peruana de Medicina Experimental y Salud Publica	Dennis, Herrera-Pérez and Alexandra, Saavedra-Barón and Jorge, Fernández-Mogollón	https://app.dimensions.ai/details/publication/pub.1113629652 https://rpmesp.ins.gob.pe/index.php/rpmesp/article/download/4068/3218	10.17843/rpmesp.2019.361.4068	Records Excluded- Title/Abstract Screening: irrelevant to the research question
Rayyan-94	Susceptibility of Ae. aegypti (Diptera: Culicidae) to Infection with Epidemic (Subtype IC) and Enzootic (Subtypes ID, IIIC, IIID) Venezuelan Equine Encephalitis Complex Alphaviruses	2008	Journal of Medical Entomology	Diana, I. Ortiz and Wenli, Kang and Scott, C. Weaver	https://app.dimensions.ai/details/publication/pub.1117730927	10.1603/0022-2585%282008%2945%5b1117%3asoaadc%5d2.0.co%3b2	Records Excluded- Title/Abstract Screening: irrelevant to the research question
Rayyan-95	Dengue lethality in health care centers from the Peruvian Social Security during the Coastal Child, Northern Peru, 2017	2019	Revista Cubana de Medicina Tropical	Díaz-Vélez, C. and Díaz-Vélez, J. A. and Puescas-Sánchez, P. R. and Medrano-Velásquez, O.	https://www.scopus.com/inward/record.uri?eid=2-s2.0-85075518080&partnerID=40&md5=fe144f8eda9eae1aeb33f4afd5992d21		Records Excluded- Title/Abstract Screening: irrelevant to the research question
Rayyan-96	Letalidad por dengue en centros asistenciales del Seguro Social de Perú durante El Niño Costero, Norte Perú, 2017	2019	Rev. cuba. med. trop	Díaz-Vélez, Cristian and Leguía-Cerna, Juan Alberto and Puescas-Sánchez, Pablo Ronald and Medrano-Velásquez, Oscar	http://scielo.sld.cu/scielo.php?script=sci_arttext&pid=S0375-07602019000200014 http://revmedtropical.sld.cu/index.php/medtropical/issue/view/18		Records Excluded- Full text review: Incorrect design
Rayyan-97	Information systems for dengue about Peru: Need for real-time monitoring and analysis	2013	Revista Peruana de Medicina Experimental y Salud Publica	Donaires, F. and Vargas-Herrera, J. and Cabezas, C. and Ponce, J. and Hoffman, K.	https://www.scopus.com/inward/record.uri?eid=2-s2.0-84886702765&partnerID=40&md5=57c1299cd0f3afa95206f0c1cfaaf0f1		Records Excluded- Title/Abstract Screening: irrelevant to the research question
Rayyan-98	Diversidad genético molecular de cepas de Bacillus thuringiensis con potencial tóxico contra Aedes aegypti	2012	Anales de la Facultad de Medicina	Doris, Huerta and Oscar, Acosta and Milagros, Chang	https://app.dimensions.ai/details/publication/pub.1087128275 https://revistasinvestigacion.unmsm.edu.pe/index.php/anales/article/download/865/692	10.15381/anales.v73i3.865	Records Excluded- Title/Abstract Screening: irrelevant to the research question
Rayyan-99	Sistema de vigilancia epidemiológica y ambiental de un Centro de Salud, Perú 2022	2023	Boletín de Malariología y Salud Ambiental	Dulio Oseda, Gago	https://app.dimensions.ai/details/publication/pub.1160319634 http://iaes.edu.ve/iaespro/ojs/index.php/bmsa/article/download/720/969	10.52808/bmsa.8e7.632.014	Records Excluded- Title/Abstract Screening: irrelevant to the research question
Rayyan-100	Accesibilidad digital de requisitos para la evaluación de la estrategia peruana de gestión integrada del dengue: análisis del proceso transaccional	2023	Boletín de Malariología y Salud Ambiental	Dulio Oseda, Gago and Mélida Herlinda Pecho, Rafael and Marco Antonio Añaños, Bedriñana and Fany Magdalena Montaño, Revilla and José Manuel Armada, Pacheco	https://app.dimensions.ai/details/publication/pub.1157830676 http://iaes.edu.ve/iaespro/ojs/index.php/bmsa/article/download/703/924	10.52808/bmsa.8e7.63ee.012	Records Excluded- Title/Abstract Screening: irrelevant to the research question
Rayyan-101	Reply: Other factors to consider and details about the article “High frequency of severe dengue cases during the American/Asian DENV-2 lineage II epidemic in Peru”	2023	Anales de la Facultad de Medicina	Durand, S.	https://www.scopus.com/inward/record.uri?eid=2-s2.0-85171359192&doi=10.15381%2fanales.v84i2.25277&partnerID=40&md5=39c8f6d07623d2d89530fdd8228630c4	10.15381/anales.v84i2.25277	Records Excluded- Title/Abstract Screening: irrelevant to the research question
Rayyan-102	Réplica a: Otros factores a considerar y precisiones sobre el artículo "Frecuencia elevada de casos de dengue grave durante la epidemia por el linaje II del DENV-2 americano/asiático en el Perú"	2023	An. Fac. Med. (Perú)	Durand, S.	http://www.scielo.org.pe/scielo.php?script=sci_arttext&pid=S1025-55832023000200219&lng=en&nrm=iso&tlng=en		Records Excluded- Title/Abstract Screening: irrelevant to the research question
Rayyan-103	High frequency of severe dengue cases during the American/Asian DENV-2 lineage II epidemic in Peru	2022	Anales de la Facultad de Medicina	Durand, S. and Chavez, C. and Vidal, C. and Cervantes, G. and Cabezas, C.	https://www.scopus.com/inward/record.uri?eid=2-s2.0-85138603674&doi=10.15381%2fanales.v83i3.22285&partnerID=40&md5=e5bffda757c70f2bb710529992b7e9f4	10.15381/anales.v83i3.22285	Records Excluded- Title/Abstract Screening: irrelevant to the research question
Rayyan-104	COST OF CONTROLLING THE DENGUE VECTOR<i> Aedes</i><i> aegypti</i> IN THE PERUVIAN AMAZON	2024	REVISTA PERUANA DE MEDICINA EXPERIMENTAL Y SALUD PUBLICA	Durand, S. and Paredes, A. and Pacheco, C. and Fernandez, R. and Herrera, J. and Cabezas, C.		10.17843/rpmesp.2024.411.12905	Records Excluded- Title/Abstract Screening: irrelevant to the research question
Rayyan-105	[Leptospirosis in patients with negative results for dengue, zika, and chikungunya in Jaen, Peru]	2019	Rev Peru Med Exp Salud Publica	Dц║vila, X. A. and Olivera, E. Y. G. and Vц║squez, B. N. Z. and Romanц╜, F.		10.17843/rpmesp.2019.363.4457	Records Excluded- Title/Abstract Screening: irrelevant to the research question
Rayyan-106	Dengue grave durante la epidemia por el linaje II del DENV-2 americano/asiático en el Perú: otros factores a considerar	2022	Anales de la Facultad de Medicina	Edi William, Aguilar-Urbina and Rossy Viviana, Bernabé-Castillo and Piedad, Aller-Salcedo and Sergio Andres, Terrones-Escobedo	https://app.dimensions.ai/details/publication/pub.1154011141 https://revistasinvestigacion.unmsm.edu.pe/index.php/anales/article/download/23468/18850	10.15381/anales.v83i4.23468	Records Excluded- Full text review: Incorrect design
Rayyan-107	Dengue: algunas lecciones en el Perú	2023	Diagnóstico	Eduardo Gotuzzo, H.	https://app.dimensions.ai/details/publication/pub.1160695521 http://142.44.242.51/index.php/diagnostico/article/download/456/441	10.33734/diagnostico.v62i2.456	Records Excluded- Title/Abstract Screening: irrelevant to the research question
Rayyan-108	Primera evidencia de Aedes aegypti en la región de Arequipa, Perú 2016	2018	Revista Peruana de Medicina Experimental y Salud Pública	Edwin, Requena-Zúñiga and Fernando, Málaga-Chávez and Evertson, A. Ricardo León Ttito and Rosario, Balta-León and Jorge, Valle-Toledo	https://app.dimensions.ai/details/publication/pub.1105840748 https://rpmesp.ins.gob.pe/index.php/rpmesp/article/download/3557/2992	10.17843/rpmesp.2018.352.3557	Records Excluded- Title/Abstract Screening: irrelevant to the research question
Rayyan-109	Nuevas áreas de distribución de Aedes aegypti en Perú	2016	Revista Peruana de Medicina Experimental y Salud Pública	Edwin, Requena-Zuñiga and Leonardo, Mendoza-Uribe and Mónica, Guevara-Saravia	https://app.dimensions.ai/details/publication/pub.1068470899 https://rpmesp.ins.gob.pe/index.php/rpmesp/article/download/1804/1848	10.17843/rpmesp.2016.331.1804	Records Excluded- Title/Abstract Screening: irrelevant to the research question
Rayyan-110	Molecular epidemiological investigation of Mayaro virus in febrile patients from Goiania City, 2017–2018	2021	Infection, Genetics and Evolution	Elisângela de Paula, Silveira-Lacerda and Alice Laschuk, Herlinger and Amilcar, Tanuri and Giovanni, Rezza and Carlos Eduardo, Anunciação and Juliana Pires, Ribeiro and Isabele Pereira, Tannous and Gabrielly Regis, Abrantes and Elisângela Gomes da, Silva and Kauana Ferreira, Arruda and Adriano Roberto Vieira de, Sousa and Filipe Romero Rebello, Moreira and Renato Santana, Aguiar and Jordana Faria…	https://app.dimensions.ai/details/publication/pub.1139209071 https://doi.org/10.1016/j.meegid.2021.104981	10.1016/j.meegid.2021.104981	Records Excluded- Title/Abstract Screening: irrelevant to the research question
Rayyan-111	The relationship between entomological indicators of Aedes aegypti abundance and dengue virus infection	2017	PLOS Neglected Tropical Diseases	Elizabeth, A. Cromwell and Steven, T. Stoddard and Christopher, M. Barker and Annelies Van, Rie and William, B. Messer and Steven, R. Meshnick and Amy, C. Morrison and Thomas, W. Scott	https://app.dimensions.ai/details/publication/pub.1084273939 https://journals.plos.org/plosntds/article/file?id=10.1371/journal.pntd.0005429&type=printable	10.1371/journal.pntd.0005429	Records Excluded- Title/Abstract Screening: irrelevant to the research question
Rayyan-112	Heterogeneity of Dengue Illness in Community-Based Prospective Study, Iquitos, Peru	2020	Emerging Infectious Diseases	Elson, W. H. and Reiner, R. C. and Siles, C. and Bazan, I. and Vilcarromero, S. and Riley-Powell, A. R. and Kawiecki, A. B. and Astete, H. and Hontz, R. D. and Barker, C. M. and Vazquez-Prokopec, G. M. and Morrison, A. C. and Scott, T. W. and Elder, J. P. and Rothman, A. L. and Paz-Soldan, V. A.	https://www.scopus.com/inward/record.uri?eid=2-s2.0-85089769838&doi=10.3201%2feid2609.191472&partnerID=40&md5=d764f57816d6d3f5385bcd72d6e259bf	10.3201/eid2609.191472	Included in the study
Rayyan-113	Correlation of Serotype-Specific Dengue Virus Infection with Clinical Manifestations	2012	PLoS Neglected Tropical Diseases	Eric, S. Halsey and Morgan, A. Marks and Eduardo, Gotuzzo and Victor, Fiestas and Luis, Suarez and Jorge, Vargas and Nicolas, Aguayo and Cesar, Madrid and Carlos, Vimos and Tadeusz, J. Kochel and Laguna-Torres, V. Alberto	https://app.dimensions.ai/details/publication/pub.1026422947 https://journals.plos.org/plosntds/article/file?id=10.1371/journal.pntd.0001638&type=printable	10.1371/journal.pntd.0001638	Records Excluded- Full text review: No diagnostic test for dengue
Rayyan-114	STANDARDIZATION OF A FOUR-PLEX FORMAT REVERSE TRANSCRIPTION REAL TIME PCR FOR THE SIMULTANEOUS DETECTION OF ZIKA, CHIKUNGUNYA, DENGUE AND YELLOW FEVER IN PERU	2018	AMERICAN JOURNAL OF TROPICAL MEDICINE AND HYGIENE	Escalante-Maldonado, O. and Garcia, M. P. and Marcelo, A. and Cabezas, C. and Gavilan, R. G.			Records Excluded- Title/Abstract Screening: irrelevant to the research question
Rayyan-115	Polymicrobial Infection in an Immigrant Female at the United States-Mexico Border	2023	Cureus	Eshani, Kishore and Frederick, Gyabaah and Abhizith, Deoker	https://app.dimensions.ai/details/publication/pub.1167551626 https://assets.cureus.com/uploads/case_report/pdf/215332/20231231-21075-wg406i.pdf	10.7759/cureus.51400	Records Excluded- Title/Abstract Screening: irrelevant to the research question
Rayyan-116	Prevalencia, diagnóstico y factores de riesgo del Virus del Dengue en Latinoamérica	2023	Revista Científica Higía de la Salud	Evelyn Dayana Palma, Anchundia and Anthony Oscar Bazan, Mosquera and Karla Rosa Castro, Zorrilla and Alexander Dario Castro, Jalca	https://app.dimensions.ai/details/publication/pub.1181527545 http://dx.doi.org/10.37117/higia.v9i2.812	10.37117/higia.v9i2.812	Records Excluded- Title/Abstract Screening: irrelevant to the research question
Rayyan-117	Alcance orgánico del programa presupuestal 017-2021 del gobierno regional de Junín para la atención de enfermedades metaxénicas: caso dengue	2023	Boletín de Malariología y Salud Ambiental	Fabricio Miguel Moreno, Menéndez and Edith Alejandrina Chachi, Vicuña and Lisette Paola Campos, Carpena and Ana Mónica Huaraca, García and Carmen Cecilia Orihuela, Romero	https://app.dimensions.ai/details/publication/pub.1157830680 http://iaes.edu.ve/iaespro/ojs/index.php/bmsa/article/download/707/930	10.52808/bmsa.8e7.63ee.016	Records Excluded- Title/Abstract Screening: irrelevant to the research question
Rayyan-118	Modeling gene sequence changes over time in type 3 dengue viruses from Ecuador	2009	Virus Research	Fajardo, Alvaro and Recarey, Ricardo and de Mora, Domenica and D’ Andrea, Lucía and Alvarez, Macarena and Regato, Mary and Colina, Rodney and Khan, Baldip and Cristina, Juan	https://www.sciencedirect.com/science/article/pii/S0168170209000082	https://doi.org/10.1016/j.virusres.2009.01.003	Records Excluded- Title/Abstract Screening: irrelevant to the research question
Rayyan-119	CO-CIRCULATION OF DENGUE, ZIKA AND CHIKUNGUNYA IN THE PERUVIAN AMAZON	2019	AMERICAN JOURNAL OF TROPICAL MEDICINE AND HYGIENE	Falconi-Agapito, F. and Merino, X. and Kerkhof, K. and Ariën, K. K. and Talledo, M.			Records Excluded- Title/Abstract Screening: irrelevant to the research question
Rayyan-120	Dengue-3 in Lima, Peru, 2005	2005	AMERICAN JOURNAL OF TROPICAL MEDICINE AND HYGIENE	Felices, V. and Cruz, C. and Laguna-Torres, V. and Beingolea, L. and Suarez, V. and Suarez, L. and Jave, G. and Chauca, G. and Kochel, T. and Olson, J.			Records Excluded- Title/Abstract Screening: irrelevant to the research question
Rayyan-121	Human Orthobunyavirus Infections, Tefé, Amazonas, Brazil	2018	PLoS Currents: Outbreaks	Felipe Gomes, Naveca and Valdinete Alves, Nascimento and Victor Costa, Souza and Regina, M. P. de Figueiredo	https://app.dimensions.ai/details/publication/pub.1101701608 https://europepmc.org/articles/pmc5878103	10.1371/currents.outbreaks.7d65e5eb6ef75664da68905c5582f7f7	Records Excluded- Title/Abstract Screening: irrelevant to the research question
Rayyan-122	Comportamiento poblacional de las larvas de Aedes aegypti para estimar los casos de dengue en Yurimaguas, Perú, 2000- 2004	2005	Rev. peru. med. exp. salud publica	Fernández R, Werther and Iannacone O, José and Rodríguez P, Eddy and Salazar C, Neil and Valderrama R, Betsabet and Morales A, Ana María	http://www.scielo.org.pe/scielo.php?script=sci_arttext&pid=S1726-46342005000300004&lng=es&nrm=iso&tlng=es		Records Excluded- Title/Abstract Screening: irrelevant to the research question
Rayyan-123	Variations of three aedes aegypti (L.) Larval indexes (Diptera: Culicidae) and its relationship with dengue cases in Yurimaguas, Peru, 2000-2002	2005	Parasitologia Latinoamericana	Fernández, W. F. and Iannacone, J.	https://www.scopus.com/inward/record.uri?eid=2-s2.0-33745762920&partnerID=40&md5=c9dbbe58d8242f504c7042744acec3fb		Records Excluded- Title/Abstract Screening: irrelevant to the research question
Rayyan-124	Sociodemographic factors associated to knowledge and attitudes towards dengue prevention among the Peruvian population: findings from a national survey	2023	BMJ Open	Fernandez-Guzman, D. and Caira-Chuquineyra, B. and Calderon-Ramirez, P. M. and Cisneros-Alcca, S. and Benito-Vargas, R. M.	https://www.scopus.com/inward/record.uri?eid=2-s2.0-85150670865&doi=10.1136%2fbmjopen-2022-071236&partnerID=40&md5=250d55971c521a882c4e858e56ae504d	10.1136/bmjopen-2022-071236	Records Excluded- Title/Abstract Screening: irrelevant to the research question
Rayyan-125	Sistemas de información sobre dengue en el Perú: necesidad de monitoreo y análisis en tiempo real	2013	Revista Peruana de Medicina Experimental y Salud Pública	Fernando, Donaires and Javier, Vargas-Herrera and César, Cabezas and Javier, Ponce and Kim, Hoffman	https://app.dimensions.ai/details/publication/pub.1078795290 https://rpmesp.ins.gob.pe/index.php/rpmesp/article/download/299/300	10.17843/rpmesp.2013.303.299	Records Excluded- Title/Abstract Screening: irrelevant to the research question
Rayyan-126	Monitoreo de la vigilancia, prevención y control de las enfermedades transmitidas por el Aedes aegypti	2022	Boletín de Malariología y Salud Ambiental	Fernando Viterbo, Sinche-Crispín and Lipselotte de Jesús Infante, Rivera and Magno Teófilo, Baldeón-Tovar and Luz Edga, Medina-Pelaiza and Rafael Edwin, Gordillo-Flores	https://app.dimensions.ai/details/publication/pub.1154081723 http://iaes.edu.ve/iaespro/ojs/index.php/bmsa/article/download/600/830	10.52808/bmsa.7e6.625.026	Records Excluded- Title/Abstract Screening: irrelevant to the research question
Rayyan-127	Diagnóstico, tratamiento y control del dengue en la República del Perú: informe final	1990		Figueredo, Rafael and Zamora, Francisco and Martínez, Erick and Delgado, Felipe	https://pesquisa.bvsalud.org/portal/resource/es/lil-90661		Records Excluded- Title/Abstract Screening: irrelevant to the research question
Rayyan-128	Prevención, diagnóstico y tratamiento de infecciones pediátricas en desastres naturales	2017	Revista Peruana de Medicina Experimental y Salud Pública	Flavia, Morán and Theresa, J. Ochoa	https://app.dimensions.ai/details/publication/pub.1100581787 https://rpmesp.ins.gob.pe/index.php/rpmesp/article/download/2810/2864	10.17843/rpmesp.2017.344.2810	Records Excluded- Title/Abstract Screening: irrelevant to the research question
Rayyan-129	Dengue Virus Serotype 4, Northeastern Peru, 2008 (Emerging Infectious Diseases)	2010	Emerging Infectious Diseases	Forshey, B. M.	https://www.scopus.com/inward/record.uri?eid=2-s2.0-73949109171&partnerID=40&md5=3f4bd7562046039e26818b0c237e49fe		Records Excluded- Title/Abstract Screening: irrelevant to the research question
Rayyan-130	EMERGENCE OF DENGUE VIRUS SEROTYPE 4 IN NORTHERN PERU	2009	AMERICAN JOURNAL OF TROPICAL MEDICINE AND HYGIENE	Forshey, B. M. and Morrison, A. C. and Cruz, C. and Rocha, C. and Vilcarromero, S. and Guevara, C. and Camacho, D. E. and Alava, A. and Madrid, C. and Beingolea, L. and Suarez, V. and Comach, G. and Kochel, T.			Records Excluded- Title/Abstract Screening: irrelevant to the research question
Rayyan-131	Dengue Virus Serotype 4, Northeastern Peru, 2008 (vol 15, pg 1815, 2009)	2010	EMERGING INFECTIOUS DISEASES	Forshey, B. M. and Morrison, A. C. and Cruz, C. and Rocha, C. and Vilcarromero, S. and Guevara, C. and Camacho, D. E. and Alava, A. and Madrid, C. and Beingolea, L. and Suarez, V. and Comach, G. and Kochel, T. J.			Records Excluded- Title/Abstract Screening: irrelevant to the research question
Rayyan-132	POPULATION-BASED STUDIES TO INVESTIGATE THE EXPANSION OF A NEWLY-INTRODUCED DENGUE VIRUS SEROTYPE IN IQUITOS, PERU	2009	AMERICAN JOURNAL OF TROPICAL MEDICINE AND HYGIENE	Forshey, B. M. and Morrison, A. C. and Rocha, C. and Stoddard, S. and Carrion, R. and Bazan, I. and Vilcarromero, S. and Scott, T. W. and Kochel, T.			Records Excluded- Title/Abstract Screening: irrelevant to the research question
Rayyan-133	Incomplete Protection against Dengue Virus Type 2 Re-infection in Peru	2016	PLoS Neglected Tropical Diseases	Forshey, B. M. and Reiner, R. C. and Olkowski, S. and Morrison, A. C. and Espinoza, A. and Long, K. C. and Vilcarromero, S. and Casanova, W. and Wearing, H. J. and Halsey, E. S. and Kochel, T. J. and Scott, T. W. and Stoddard, S. T.	https://www.scopus.com/inward/record.uri?eid=2-s2.0-84959565208&doi=10.1371%2fjournal.pntd.0004398&partnerID=40&md5=423d7e03e0b3877a0902eea767c2f7c9	10.1371/journal.pntd.0004398	Records Excluded- Title/Abstract Screening: irrelevant to the research question
Rayyan-134	Peptide Biomarkers for the Diagnosis of Dengue Infection	2022	Frontiers in Immunology	Francesca, Falconi-Agapito and Karen, Kerkhof and Xiomara, Merino and Diana, Bakokimi and Fiorella, Torres and Marjan Van, Esbroeck and Michael, Talledo and Kevin, K. Ariën	https://app.dimensions.ai/details/publication/pub.1145003507 https://www.frontiersin.org/articles/10.3389/fimmu.2022.793882/pdf	10.3389/fimmu.2022.793882	Records Excluded- Title/Abstract Screening: irrelevant to the research question
Rayyan-135	Dynamics of the Magnitude, Breadth and Depth of the Antibody Response at Epitope Level Following Dengue Infection	2021	Frontiers in Immunology	Francesca, Falconi-Agapito and Karen, Kerkhof and Xiomara, Merino and Johan, Michiels and Marjan Van, Esbroeck and Koen, Bartholomeeusen and Michael, Talledo and Kevin, K. Ariën	https://app.dimensions.ai/details/publication/pub.1139364291 https://www.frontiersin.org/articles/10.3389/fimmu.2021.686691/pdf	10.3389/fimmu.2021.686691	Records Excluded- Title/Abstract Screening: irrelevant to the research question
Rayyan-136	A new genetic variant of dengue serotype 2 virus circulating in the Peruvian Amazon	2020	International Journal of Infectious Diseases	Francesca, Falconi-Agapito and Philippe, Selhorst and Xiomara, Merino and Fiorella, Torres and Johan, Michiels and Connie, Fernandez and Michael, Talledo and Kevin, K. Ariën	https://app.dimensions.ai/details/publication/pub.1127417628 https://doi.org/10.1016/j.ijid.2020.04.087	10.1016/j.ijid.2020.04.087	Records Excluded- Title/Abstract Screening: irrelevant to the research question
Rayyan-137	Adherence to the 2016 PAHO Clinical Practice Guideline on Dengue in a Hospital in Northern Peru, 2022-2023	2024	medRxiv	Franco, E. León Jiménez and Nataly, B. F. Mendoza-Farro and Adriana Montoya, Reategui and Joel Emmanuel, Inga-Chero and Karim Dioses, Diaz and Moisés, Barranzuela-Herrera and Sophia Cavalcanti, Ramírez and Luz, M. Moyano and de, Neuroepidemiology and Science of life working, group	https://app.dimensions.ai/details/publication/pub.1174154116 https://www.medrxiv.org/content/medrxiv/early/2024/07/25/2024.07.25.24310969.full.pdf	10.1101/2024.07.25.24310969	Records Excluded- Title/Abstract Screening: irrelevant to the research question
Rayyan-138	Características y errores más frecuentes en el diagnóstico y tratamiento del dengue en un hospital del norte peruano, 2022	2023	Anales de la Facultad de Medicina	Franco Ernesto León, Jiménez and Joel Emmanuel, Inga-Chero and Nathaly Blanca Flor, Mendoza-Farro and Adriana Montoya, Reátegui and Karim Dioses, Díaz and Sofia Cavalcanti, Ramírez and Luz, Moyano	https://app.dimensions.ai/details/publication/pub.1162771148 https://revistasinvestigacion.unmsm.edu.pe/index.php/anales/article/download/25494/19763	10.15381/anales.v84i2.25494	Records Excluded- Title/Abstract Screening: irrelevant to the research question
Rayyan-139	"We need people to collaborate together against this disease": A qualitative exploration of perceptions of dengue fever control in caregivers' of children under 5 years, in the Peruvian Amazon	2017	PLOS NEGLECTED TROPICAL DISEASES	Frank, A. L. and Beales, E. R. and de Wildt, G. and Sanchez, G. M. and Jones, L. L.		10.1371/journal.pntd.0005755	Records Excluded- Title/Abstract Screening: irrelevant to the research question
Rayyan-140	Hacia una nueva medicina preventiva	2016	Horizonte Médico (Lima)	Frank Lizaraso, Caparó and Enrique Ruiz, Mori	https://app.dimensions.ai/details/publication/pub.1121046154 http://www.horizontemedico.usmp.edu.pe/index.php/horizontemed/article/download/417/322	10.24265/horizmed.2016.v16n2.01	Records Excluded- Title/Abstract Screening: irrelevant to the research question
Rayyan-141	El Síndrome de Guillain-Barré en Perú: ¿Dengue y Zika detrás del aumento de casos?	2023	Revista Experiencia en Medicina del Hospital Regional Lambayeque	Franklin Rómulo, Aguilar-Gamboa	https://app.dimensions.ai/details/publication/pub.1165173865 http://rem.hrlamb.gob.pe/index.php/REM/article/download/709/406	10.37065/rem.v9i3.709	Records Excluded- Title/Abstract Screening: irrelevant to the research question
Rayyan-142	Perú un escenario posible para coinfección entre COVID-19 y dengue	2020		Franklin Rouselbel, Correa-Prieto	https://app.dimensions.ai/details/publication/pub.1127875773	10.5281/zenodo.3743470	Records Excluded- Title/Abstract Screening: irrelevant to the research question
Rayyan-143	Dengue and climate changes: Increase of DENV-1 in São Paulo/Brazil – 2023	2023	Travel Medicine and Infectious Disease	Fujita, Dennis Minoru and Salvador, Felipe Scassi and Nali, Luiz Henrique da Silva and Andrade Júnior, Heitor Franco de	https://www.sciencedirect.com/science/article/pii/S147789392300128X	https://doi.org/10.1016/j.tmaid.2023.102668	Records Excluded- Title/Abstract Screening: irrelevant to the research question
Rayyan-144	Spatial and temporal dynamics of dengue fever in Peru: 1994–2006	2008	Epidemiology and Infection	G, Chowell and C. A, Torre and C, Munayco-Escate and L, SuÁRez-Ognio and R, LÓPez-Cruz and J. M, Hyman and C, Castillo-Chavez	https://app.dimensions.ai/details/publication/pub.1053974961 https://www.cambridge.org/core/services/aop-cambridge-core/content/view/37680D8426D3041DCFAB45E014F8CE09/S0950268808000290a.pdf/div-class-title-spatial-and-temporal-dynamics-of-dengue-fever-in-peru-1994-2006-div.pdf	10.1017/s0950268808000290	Records Excluded- Title/Abstract Screening: irrelevant to the research question
Rayyan-145	Digital accessibility of requirements for the evaluation of the Peruvian strategy of integrated management of dengue: analysis of the transactional process	2023	Boletin de Malariologia y Salud Ambiental	Gago, D. O. and Rafael, M. H. P. and Bedriñana, M. A. A. and Revilla, F. M. M. and Pacheco, J. M. A.	https://www.scopus.com/inward/record.uri?eid=2-s2.0-85163471208&doi=10.52808%2fbmsa.8e7.63ee.012&partnerID=40&md5=9dcc091d65a062454f96320a18ac068b	10.52808/bmsa.8e7.63ee.012	Records Excluded- Title/Abstract Screening: irrelevant to the research question
Rayyan-146	Mild, self-resolving acute leptospirosis in an HIV-infected patient in the Peruvian Amazon	2005	Am J Trop Med Hyg	Ganoza, C. A. and Segura, E. R. and Swancutt, M. A. and Gotuzzo, E. and Vinetz, J. M.			Records Excluded- Title/Abstract Screening: irrelevant to the research question
Rayyan-147	PRIMARY AND SECONDARY INFECTIONS TO DENGUE VIRUS IN PERU-2007	2008	AMERICAN JOURNAL OF TROPICAL MEDICINE AND HYGIENE	Garcia, M. and Gutierrez, V. and Mamani, E. and Fiestas, V. and Cabezas, C.			Records Excluded- Title/Abstract Screening: irrelevant to the research question
Rayyan-148	Emergencia del genotipo Cosmopolitan del virus dengue serotipo 2 (DENV2) en Madre de Dios, Perú, 2019	2022	Revista Peruana de Medicina Experimental y Salud Pública	García, M. Paquita and Carlos, Padilla and Dana, Figueroa and Carlos, Manrique and César, Cabezas	https://app.dimensions.ai/details/publication/pub.1147269356 https://rpmesp.ins.gob.pe/index.php/rpmesp/article/download/10861/4649	10.17843/rpmesp.2022.391.10861	Records Excluded- Full text review: Incorrect design
Rayyan-149	The influence of geographic and climate factors on the timing of dengue epidemics in Perú, 1994-2008	2011	BMC Infectious Diseases	Gerardo, Chowell and Bernard, Cazelles and Hélène, Broutin and Cesar, V. Munayco	https://app.dimensions.ai/details/publication/pub.1029501009 https://bmcinfectdis.biomedcentral.com/counter/pdf/10.1186/1471-2334-11-164	10.1186/1471-2334-11-164	Records Excluded- Title/Abstract Screening: irrelevant to the research question
Rayyan-150	Temporal and spatial distribution of dengue in Tingo María, Huánuco, Peru	2023	Boletin de Malariologia y Salud Ambiental	Geronimo, R. K. M. and Toledo, M. C. R. and Minaya, J. C. L. and de Dios Aguilar Sánchez, J. and Monzón, S. G. G.	https://www.scopus.com/inward/record.uri?eid=2-s2.0-85163537450&doi=10.52808%2fbmsa.8e7.63ee.004&partnerID=40&md5=49d9c420dc2b2d8db4f640924def3055	10.52808/bmsa.8e7.63ee.004	Records Excluded- Title/Abstract Screening: irrelevant to the research question
Rayyan-151	Characteristics of the spatial pattern of the dengue vector, aedes aegypti, in Iquitos, Peru	2010	Advances in Spatial Science	Getis, A. and Morrison, A. C. and Gray, K. and Scott, T. W.	https://www.scopus.com/inward/record.uri?eid=2-s2.0-84929350752&doi=10.1007%2f978-3-642-01976-0_15&partnerID=40&md5=b794b54e2ad3016316d9657553b0ad31	10.1007/978-3-642-01976-0_15	Records Excluded- Title/Abstract Screening: irrelevant to the research question
Rayyan-152	Conocimientos y prácticas sobre prevención de dengue en un Distrito de Lambayeque, Perú, 2015	2018	Revista del Cuerpo Médico del HNAAA	Gianmarco, R. Díaz-Carrión and Leonard, S. Malca-Monsalve and Cristian, Díaz-Vélez and Edith, Olave-Luza and Jaquelyn, Poma-Ortiz	https://app.dimensions.ai/details/publication/pub.1122719239 https://doi.org/10.35434/rcmhnaaa.2017.103.2	10.35434/rcmhnaaa.2017.103.2	Records Excluded- Title/Abstract Screening: irrelevant to the research question
Rayyan-153	Percepciones comunitarias relativas a la prevención del dengue en asentamientos humanos afectados. Lima-Perú, 2015	2016	Interface - Comunicação, Saúde, Educação	Gloria, Carmona and Luis Fernando, Donaires	https://app.dimensions.ai/details/publication/pub.1040080258 http://www.scielo.br/pdf/icse/v20n59/1807-5762-icse-1807-576220150322.pdf	10.1590/1807-57622015.0322	Records Excluded- Title/Abstract Screening: irrelevant to the research question
Rayyan-154	Seroprevalencia del dengue en el distrito de Casma. Ancash, Perú 2002	2005	Rev. peru. med. exp. salud publica	Gómez B, Jorge and Mostorino E, Rosa and Chinchay M, Rosa and García M, María and Roldán A, Luis and Ruiz O, Julio	http://www.scielo.org.pe/scielo.php?script=sci_arttext&pid=S1726-46342005000300007&lng=es&nrm=iso&tlng=es		Included in the study
Rayyan-155	[Environmental pollution, climate variability and climate change: a review of health impacts on the Peruvian population]	2014	Rev Peru Med Exp Salud Publica	Gonzales, G. F. and Zevallos, A. and Gonzales-Castaц╠eda, C. and Nuц╠ez, D. and Gastaц╠aga, C. and Cabezas, C. and Naeher, L. and Levy, K. and Steenland, K.			Records Excluded- Title/Abstract Screening: irrelevant to the research question
Rayyan-156	Inapparent infections shape the transmission heterogeneity of dengue	2023	PNAS Nexus	Gonzalo, M. Vazquez-Prokopec and Amy, C. Morrison and Valerie, Paz-Soldan and Steven, T. Stoddard and William, Koval and Lance, A. Waller and Perkins, T. Alex and Alun, L. Lloyd and Helvio, Astete and John, Elder and Thomas, W. Scott and Uriel, Kitron	https://app.dimensions.ai/details/publication/pub.1154994232 https://academic.oup.com/pnasnexus/article-pdf/2/3/pgad024/49702546/pgad024.pdf	10.1093/pnasnexus/pgad024	Records Excluded- Title/Abstract Screening: irrelevant to the research question
Rayyan-157	Usefulness of commercially available GPS data-loggers for tracking human movement and exposure to dengue virus	2009	International Journal of Health Geographics	Gonzalo, M. Vazquez-Prokopec and Steven, T. Stoddard and Valerie, Paz-Soldan and Amy, C. Morrison and John, P. Elder and Tadeusz, J. Kochel and Thomas, W. Scott and Uriel, Kitron	https://app.dimensions.ai/details/publication/pub.1026666623 https://ij-healthgeographics.biomedcentral.com/counter/pdf/10.1186/1476-072X-8-68	10.1186/1476-072x-8-68	Records Excluded- Title/Abstract Screening: irrelevant to the research question
Rayyan-158	An epidemic of Oroya fever in the Peruvian Andes	1990	Am J Trop Med Hyg	Gray, G. C. and Johnson, A. A. and Thornton, S. A. and Smith, W. A. and Knobloch, J. and Kelley, P. W. and Obregon Escudero, L. and Arones Huayda, M. and Wignall, F. S.		10.4269/ajtmh.1990.42.215	Records Excluded- Title/Abstract Screening: irrelevant to the research question
Rayyan-159	Using adult mosquitoes to transfer insecticides to Aedes aegypti larval habitats	2009	Proceedings of the National Academy of Sciences	Gregor, J. Devine and Elvira Zamora, Perea and Gerry, F. Killeen and Jeffrey, D. Stancil and Suzanne, J. Clark and Amy, C. Morrison	https://app.dimensions.ai/details/publication/pub.1024229253 https://europepmc.org/articles/pmc2702255?pdf=render	10.1073/pnas.0901369106	Records Excluded- Title/Abstract Screening: irrelevant to the research question
Rayyan-160	QTL Mapping of Genome Regions Controlling Temephos Resistance in Larvae of the Mosquito Aedes aegypti	2014	PLoS Neglected Tropical Diseases	Guadalupe del Carmen, Reyes-Solis and Karla, Saavedra-Rodriguez and Adriana Flores, Suarez and William, C. Black	https://app.dimensions.ai/details/publication/pub.1007718420 https://journals.plos.org/plosntds/article/file?id=10.1371/journal.pntd.0003177&type=printable	10.1371/journal.pntd.0003177	Records Excluded- Title/Abstract Screening: irrelevant to the research question
Rayyan-161	Biased efficacy estimates in phase-III dengue vaccine trials due to heterogeneous exposure and differential detectability of primary infections across trial arms	2019	PLOS ONE	Guido, España and Cosmina, Hogea and Adrienne, Guignard and Quirine, A. ten Bosch and Amy, C. Morrison and David, L. Smith and Thomas, W. Scott and Alexander, Schmidt and Perkins, T. Alex	https://app.dimensions.ai/details/publication/pub.1111657575 https://journals.plos.org/plosone/article/file?id=10.1371/journal.pone.0210041&type=printable	10.1371/journal.pone.0210041	Records Excluded- Title/Abstract Screening: irrelevant to the research question
Rayyan-162	Point-of-care biochemistry for primary healthcare in low-middle income countries: a qualitative inquiry	2024	BMC Primary Care	Guillermo, Z. Martínez-Pérez and Tajudin Adesegun, Adetunji and Fátima Judith Leonela Salas, Noriega and Olufemi Samuel, Amoo and Cesar, Ugarte-Gil and Abiodun Kofoworola, Ajeigbe and Olufemi, Adefehinti and Kingsley, K. Akinroye and Babatope, Kolawole and Kofoworola, Odeyemi and Sonjelle, Shilton and Beatrice, Vetter and Elena Ivanova, Reipold and Morẹ́nikẹ Oluwátóyìn, Foláyan	https://app.dimensions.ai/details/publication/pub.1181263123 https://doi.org/10.1186/s12875-024-02604-0	10.1186/s12875-024-02604-0	Records Excluded- Title/Abstract Screening: irrelevant to the research question
Rayyan-163	A critical assessment of the detailed Aedes aegypti simulation model Skeeter Buster 2 using field experiments of indoor insecticidal control in Iquitos, Peru	2022	PLoS Negl Trop Dis	Gunning, C. E. and Morrison, A. C. and Okamoto, K. W. and Scott, T. W. and Astete, H. and Vц║squez, G. M. and Gould, F. and Lloyd, A. L.		10.1371/journal.pntd.0010863	Records Excluded- Title/Abstract Screening: irrelevant to the research question
Rayyan-164	Efficacy of Aedes aegypti control by indoor Ultra Low Volume (ULV) insecticide spraying in Iquitos, Peru	2018	PLoS Negl Trop Dis	Gunning, C. E. and Okamoto, K. W. and Astete, H. and Vasquez, G. M. and Erhardt, E. and Del Aguila, C. and Pinedo, R. and Cardenas, R. and Pacheco, C. and Chalco, E. and Rodriguez-Ferruci, H. and Scott, T. W. and Lloyd, A. L. and Gould, F. and Morrison, A. C.		10.1371/journal.pntd.0006378	Records Excluded- Title/Abstract Screening: irrelevant to the research question
Rayyan-165	Contaminación ambiental, variabilidad climática y cambio climático: una revisión del impacto en la salud de la población peruana	2014	Revista Peruana de Medicina Experimental y Salud Pública	Gustavo, F. Gonzales and Alisson, Zevallos and Cynthia, Gonzales-Castañeda and Denisse, Nuñez and Carmen, Gastañaga and César, Cabezas and Luke, Naeher and Karen, Levy and Kyle, Steenlan	https://app.dimensions.ai/details/publication/pub.1079004208 https://rpmesp.ins.gob.pe/index.php/rpmesp/article/download/94/94	10.17843/rpmesp.2014.313.94	Records Excluded- Title/Abstract Screening: irrelevant to the research question
Rayyan-166	Conocimiento sobre dengue en una región endémica de Perú: Estudio de base poblacional	2017	Acta méd. peru	Gutiérrez, César and Montenegro-Idrogo, Juan José	http://www.scielo.org.pe/scielo.php?script=sci_arttext&pid=S1728-59172017000400005		Records Excluded- Title/Abstract Screening: irrelevant to the research question
Rayyan-167	Circulating dengue virus serotypes since they entered Peru in 1990 until 2006	2006	AMERICAN JOURNAL OF TROPICAL MEDICINE AND HYGIENE	Gutierrez, V. and García, M. and Mamani, E. and Olivares, M. and Cáceres, O. and Cabezas, C.			Records Excluded- Title/Abstract Screening: irrelevant to the research question
Rayyan-168	Knowledge, attitude and practice (KAP) about dengue in people going to the outpatient department in the health centre Tahuantinsuyo Bajo, independencia, Lima, Peru	2005	AMERICAN JOURNAL OF TROPICAL MEDICINE AND HYGIENE	Gutierrez, V. and Noroña, G. and Merino, N. and Solari, L. and Cabezas, C.			Records Excluded- Title/Abstract Screening: irrelevant to the research question
Rayyan-169	<i>ENSO PHENOMENON</i>, THE FLOW OF THE RIVER AND THE PREVALENCE OF DENGUE CASES IN PIURA-PERU. 2013.01-2017.12	2019	AMERICAN JOURNAL OF TROPICAL MEDICINE AND HYGIENE	Gutierrez, V. R. O. and Gonzales, J. and Varona, L.			Records Excluded- Title/Abstract Screening: irrelevant to the research question
Rayyan-170	Symptoms and Immune Markers in <i>Plasmodium</i>/Dengue Virus Co-infection Compared with Mono-infection with Either in Peru	2016	PLOS NEGLECTED TROPICAL DISEASES	Halsey, E. S. and Baldeviano, G. C. and Edgel, K. A. and Vilcarromero, S. and Sihuincha, M. and Lescano, A. G.		10.1371/journal.pntd.0004646	Records Excluded- Title/Abstract Screening: irrelevant to the research question
Rayyan-171	Performance of the tourniquet test for diagnosing dengue in peru	2013	American Journal of Tropical Medicine and Hygiene	Halsey, E. S. and Vilcarromero, S. and Forshey, B. M. and Rocha, C. and Bazan, I. and Stoddard, S. T. and Kochel, T. J. and Casapia, M. and Scott, T. W. and Morrison, A. C.	https://www.scopus.com/inward/record.uri?eid=2-s2.0-84880612588&doi=10.4269%2fajtmh.13-0103&partnerID=40&md5=1ef0c057f9905dbfa981c9998c3af6ba	10.4269/ajtmh.13-0103	Records Excluded- Full text review: No diagnostic test for dengue
Rayyan-172	Occurrence and correlates of symptom persistence following acute dengue fever in Peru	2014	Am J Trop Med Hyg	Halsey, E. S. and Williams, M. and Laguna-Torres, V. A. and Vilcarromero, S. and Ocaц╠a, V. and Kochel, T. J. and Marks, M. A.		10.4269/ajtmh.13-0544	Records Excluded- Full text review: No diagnostic test for dengue
Rayyan-173	Cost of dengue outbreaks: literature review and country case studies	2013	BMC Public Health	Hans-Christian, Stahl and Vicki Marie, Butenschoen and Hien Tinh, Tran and Ernesto, Gozzer and Ronald, Skewes and Yodi, Mahendradhata and Silvia, Runge-Ranzinger and Axel, Kroeger and Andrew, Farlow	https://app.dimensions.ai/details/publication/pub.1007355720 https://bmcpublichealth.biomedcentral.com/counter/pdf/10.1186/1471-2458-13-1048	10.1186/1471-2458-13-1048	Records Excluded- Title/Abstract Screening: irrelevant to the research question
Rayyan-174	The epidemiology of dengue virus infection among urban, jungle, and rural populations in the Amazon region of Peru	1996	AMERICAN JOURNAL OF TROPICAL MEDICINE AND HYGIENE	Hayes, C. G. and Phillips, I. A. and Callahan, J. D. and Griebenow, W. F. and Hyams, K. C. and Wu, S. J. and Watts, D. M.		10.4269/ajtmh.1996.55.459	Records Excluded- Full text review: No report in population with febrile illness
Rayyan-175	Oropouche Fever: A Review	2018	Viruses	Hercules, Sakkas and Petros, Bozidis and Ashley, Franks and Chrissanthy, Papadopoulou	https://app.dimensions.ai/details/publication/pub.1103152272 https://www.mdpi.com/1999-4915/10/4/175/pdf	10.3390/v10040175	Records Excluded- Title/Abstract Screening: irrelevant to the research question
Rayyan-176	Ensayos clínicos en enfermedades infecciosas desatendidas en contexto de la globalización: enfoque ético y de derechos humanos	2016	ACTA MEDICA PERUANA	Hernán, A. Sanabria-Rojas	https://app.dimensions.ai/details/publication/pub.1124693878 http://amp.cmp.org.pe/index.php/AMP/article/download/7/7	10.35663/amp.2015.324.7	Records Excluded- Title/Abstract Screening: irrelevant to the research question
Rayyan-177	Itaya virus, a Novel <i>Orthobunyavirus</i> Associated with Human Febrile Illness, Peru	2015	EMERGING INFECTIOUS DISEASES	Hontz, R. D. and Guevara, C. and Halsey, E. S. and Silvas, J. and Santiago, F. W. and Widen, S. G. and Wood, T. G. and Casanova, W. and Vasilakis, N. and Watts, D. M. and Kochel, T. J. and Ebihara, H. and Aguilar, P. V.		10.3201/eid2105.141368	Records Excluded- Title/Abstract Screening: irrelevant to the research question
Rayyan-178	Contact Irritant Responses of Aedes aegypti Using Sublethal Concentration and Focal Application of Pyrethroid Chemicals	2013	PLoS Neglected Tropical Diseases	Hortance, Manda and Pankhil, Shah and Suppaluck, Polsomboon and Theeraphap, Chareonviriyaphap and Fanny, Castro-Llanos and Amy, Morrison and Roxanne, G. Burrus and John, P. Grieco and Nicole, L. Achee	https://app.dimensions.ai/details/publication/pub.1018220641 https://journals.plos.org/plosntds/article/file?id=10.1371/journal.pntd.0002074&type=printable	10.1371/journal.pntd.0002074	Records Excluded- Title/Abstract Screening: irrelevant to the research question
Rayyan-179	Impact of a dengue epidemic outbreak on the google searchs in Peru	2010	Revista Peruana de Medicina Experimental y Salud Publica	Hugo Arroyo-Hernández, C.	https://www.scopus.com/inward/record.uri?eid=2-s2.0-78751522583&doi=10.1590%2fs1726-46342010000400029&partnerID=40&md5=cb39f822a0c7aced61f1579f18193fbd	10.1590/s1726-46342010000400029	Records Excluded- Title/Abstract Screening: irrelevant to the research question
Rayyan-180	Cutaneous leishmaniasis in Peru using a vector‐host model: Backward bifurcation and sensitivity analysis	2018	Mathematical Methods in the Applied Sciences	Ignacio, Barradas and Rocio Marilyn Caja, Rivera	https://app.dimensions.ai/details/publication/pub.1100160701	10.1002/mma.4718	Records Excluded- Title/Abstract Screening: irrelevant to the research question
Rayyan-181	Inequalities in the distribution of dengue diagnostic tests in Peruvian provinces during the 2023 outbreak	2024	Revista del Cuerpo Medico Hospital Nacional Almanzor Aguinaga Asenjo	Intimayta-Escalante, C. and Rojas-Bolivar, D.	https://www.scopus.com/inward/record.uri?eid=2-s2.0-85197211724&doi=10.35434%2frcmhnaaa.2024.171.2352&partnerID=40&md5=5af512b618be41458b58e3e6138102db	10.35434/rcmhnaaa.2024.171.2352	Records Excluded- Title/Abstract Screening: irrelevant to the research question
Rayyan-182	Virus Mayaro, un alphavirus olvidado en Colombia: posible efecto sobre la salud pública	2021	Archivos de Medicina (Manizales)	Ivan Lozada, Martínez and Maria Bolaño, Romero and Bárbara Arroyo, Salgado	https://app.dimensions.ai/details/publication/pub.1137241657 https://revistasum.umanizales.edu.co/ojs/index.php/archivosmedicina/article/download/3493/6519	10.30554/archmed.21.2.3493.2021	Records Excluded- Title/Abstract Screening: irrelevant to the research question
Rayyan-183	Linking Oviposition Site Choice to Offspring Fitness in Aedes aegypti: Consequences for Targeted Larval Control of Dengue Vectors	2012	PLoS Neglected Tropical Diseases	Jacklyn, Wong and Amy, C. Morrison and Steven, T. Stoddard and Helvio, Astete and Yui Yin, Chu and Imaan, Baseer and Thomas, W. Scott	https://app.dimensions.ai/details/publication/pub.1027634261 https://journals.plos.org/plosntds/article/file?id=10.1371/journal.pntd.0001632&type=printable	10.1371/journal.pntd.0001632	Records Excluded- Title/Abstract Screening: irrelevant to the research question
Rayyan-184	Oviposition Site Selection by the Dengue Vector Aedes aegypti and Its Implications for Dengue Control	2011	PLoS Neglected Tropical Diseases	Jacklyn, Wong and Steven, T. Stoddard and Helvio, Astete and Amy, C. Morrison and Thomas, W. Scott	https://app.dimensions.ai/details/publication/pub.1052799061 https://journals.plos.org/plosntds/article/file?id=10.1371/journal.pntd.0001015&type=printable	10.1371/journal.pntd.0001015	Records Excluded- Title/Abstract Screening: irrelevant to the research question
Rayyan-185	Circulating Dengue virus serotypes and clinical characteristics in patients with Acute Febrile Illness from Piura, Peru	2017	Repositorio Académico - UPC	Rosales Arias P, Mendoza Nuñez P	https://repositorioacademico.upc.edu.pe/handle/10757/621153?show=full&locale-attribute=es		Records Excluded- Full text review: Grey literature
Rayyan-186	Estudio CAP de dengue en los distritos de Cercado de Lima, La Victoria y San Luis. Lima, Perú. Junio 2004	2005	Rev. peru. med. exp. salud publica	Jamanca S, Ronal and Touzett V, Antonio and Campos A, Leonel and Jave C, Héctor and Carrión M, Miguel and SánchezC, Sixto	http://www.ins.gob.pe/insvirtual/images/artrevista/pdf/Articulo_04.pdf		Records Excluded- Title/Abstract Screening: irrelevant to the research question
Rayyan-187	Household and climate factors influence Aedes aegypti presence in the arid city of Huaquillas, Ecuador	2021	PLOS Neglected Tropical Diseases	James, L. Martin and Catherine, A. Lippi and Anna, M. Stewart-Ibarra and Efraín Beltrán, Ayala and Erin, A. Mordecai and Rachel, Sippy and Froilán Heras, Heras and Jason, K. Blackburn and Sadie, J. Ryan	https://app.dimensions.ai/details/publication/pub.1142613866 https://journals.plos.org/plosntds/article/file?id=10.1371/journal.pntd.0009931&type=printable	10.1371/journal.pntd.0009931	Records Excluded- Title/Abstract Screening: irrelevant to the research question
Rayyan-188	Fiebre de dengue en el Perú	2023	Revista de la Sociedad Peruana de Medicina Interna	James Walter Gutiérrez, Tudela	https://app.dimensions.ai/details/publication/pub.1161134073 https://revistamedicinainterna.net/index.php/spmi/article/download/759/805	10.36393/spmi.v36i2.759	Records Excluded- Title/Abstract Screening: irrelevant to the research question
Rayyan-189	La situación actual del dengue en el Perú	2024	Revista de la Sociedad Peruana de Medicina Interna	James Walter Gutiérrez, Tudela	https://app.dimensions.ai/details/publication/pub.1170603851 https://revistamedicinainterna.net/index.php/spmi/article/download/840/852	10.36393/spmi.v37i1.840	Records Excluded- Title/Abstract Screening: irrelevant to the research question
Rayyan-190	Fulminant acute liver failure secondary to severe dengue in a child: case report	2024	Revista de gastroenterologia del Peru : organo oficial de la Sociedad de Gastroenterologia del Peru	Jesús, Domínguez-Rojas and Lizbeth, Cabrera-Rojas and Tommy, Prado-Gómez and Noé, Atamari-Anahui	https://app.dimensions.ai/details/publication/pub.1173768237	10.47892/rgp.2024.442.1625	Records Excluded- Title/Abstract Screening: irrelevant to the research question
Rayyan-191	El Niño Helps Spread Bartonellosis Epidemics in Peru	2002	Eos, Transactions American Geophysical Union	Jiayu, Zhou and William, K. ‐M Lau and Fenny, M. Masuoka and Richard, G. Andre and Judith, Chamberlin and Phillip, Lawyer and Larry, W. Laughlin	https://app.dimensions.ai/details/publication/pub.1021715753 https://onlinelibrary.wiley.com/doi/pdfdirect/10.1029/2002EO000102	10.1029/2002eo000102	Records Excluded- Title/Abstract Screening: irrelevant to the research question
Rayyan-192	Political instability hampering Peruvian dengue response	2023	The Lancet	Joe Parkin, Daniels	https://app.dimensions.ai/details/publication/pub.1160431609	10.1016/s0140-6736(23)01409-5	Records Excluded- Title/Abstract Screening: irrelevant to the research question
Rayyan-193	Compromiso gastrointestinal agudo en pacientes con dengue por serotipo 4: Comunicacin de un caso y revisin de la literatura	2013	Revista chilena de infectologa	Johan, Marn and Stalin, Vilcarromero and Brett, M. Forshey and Juan, C. Celis-Salinas and Cesar, Ramal-Asayag and Amy, C. Morrison and Alberto, Laguna-Torres and Martn, Casapa and Eric, S. Halsey	https://app.dimensions.ai/details/publication/pub.1005964253 http://www.scielo.cl/pdf/rci/v30n5/art12.pdf	10.4067/s0716-10182013000500012	Records Excluded- Title/Abstract Screening: irrelevant to the research question
Rayyan-194	Development and Evaluation of Serotype- and Group-Specific Fluorogenic Reverse Transcriptase PCR (TaqMan) Assays for Dengue Virus	2001	Journal of Clinical Microbiology	Johnny, D. Callahan and Shuenn-Jue, L. Wu and Amanda, Dion-Schultz and Beverly, E. Mangold and Leonard, F. Peruski and Douglas, M. Watts and Kevin, R. Porter and Gerald, R. Murphy and Wuryadi, Suharyono and Chwan-Chuen, King and Curtis, G. Hayes and Joseph, J. Temenak	https://app.dimensions.ai/details/publication/pub.1008621038 https://europepmc.org/articles/pmc88496?pdf=render	10.1128/jcm.39.11.4119-4124.2001	Records Excluded- Title/Abstract Screening: irrelevant to the research question
Rayyan-195	Environmental exposure and leptospirosis, Peru	2004	Emerg Infect Dis	Johnson, M. A. and Smith, H. and Joeph, P. and Gilman, R. H. and Bautista, C. T. and Campos, K. J. and Cespedes, M. and Klatsky, P. and Vidal, C. and Terry, H. and Calderon, M. M. and Coral, C. and Cabrera, L. and Parmar, P. S. and Vinetz, J. M.		10.3201/eid1006.030660	Records Excluded- Title/Abstract Screening: irrelevant to the research question
Rayyan-196	Case Report: acute pancreatitis in a patient with dengue fever	2024	Iberoamerican Journal of Medicine	Jorge, C. F. Nakazaki and Angela, I. Cotera-Ramón and Rodrigo, G. Medina	https://app.dimensions.ai/details/publication/pub.1173891965 https://iberoamjmed.com/article/10.53986/ibjm.2024.0018/pdf/iberoamericanjm-6-3-98.pdf	10.53986/ibjm.2024.0018	Records Excluded- Title/Abstract Screening: irrelevant to the research question
Rayyan-197	Insuficiencia respiratoria y hemoptisis en paciente con dengue: Hemorragia alveolar difusa como presentación inusual de dengue grave	2022	Revista del Cuerpo Médico Hospital Nacional Almanzor Aguinaga Asenjo	Jorge, Hurtado-Alegre and Luis Enrique, Carrasco-Lozano and Juliana, Zavala-Portugal and Jhosef Franck, Quispe-Pari and Eduardo Demetrio, Matos-Prado	https://app.dimensions.ai/details/publication/pub.1151537853 http://cmhnaaa.org.pe/ojs/index.php/rcmhnaaa/article/download/1114/635	10.35434/rcmhnaaa.2022.152.1114	Records Excluded- Title/Abstract Screening: irrelevant to the research question
Rayyan-198	Dengue con signos de alarma	2022	Revista Salud Amazónica y Bienestar	Jorge Humberto, Rodríguez-Gómez	https://app.dimensions.ai/details/publication/pub.1149671528 https://revistas.unsm.edu.pe/index.php/rsayb/article/download/399/695	10.51252/rsayb.v1i2.399	Records Excluded- Title/Abstract Screening: irrelevant to the research question
Rayyan-199	Circulation of DENV-2 serotype associated with increased risk of cumulative incidence of severe dengue and dengue with warning signs: A 16-year retrospective study in Peru	2024	medRxiv	Jorge, L. Cañari-Casaño and Valerie, A. Paz-Soldan and Andres, G. Lescano and Amy, C. Morrison	https://app.dimensions.ai/details/publication/pub.1171370480 https://www.ncbi.nlm.nih.gov/pmc/articles/PMC11092699	10.1101/2024.05.02.24306735	Records Excluded- Title/Abstract Screening: irrelevant to the research question
Rayyan-200	El rol de la academia en la lucha contra el Dengue	2024	Revista Médica Panacea	Jorge, Ybaseta-Medina and Bladimir Becerra, Canales and Edgar, Hernández-Huaripaucar	https://app.dimensions.ai/details/publication/pub.1170895466 https://revistas.unica.edu.pe/index.php/panacea/article/download/564/900	10.35563/rmp.v13i1.564	Records Excluded- Title/Abstract Screening: irrelevant to the research question
Rayyan-201	Visor geográfico para el monitoreo de casos de dengue en la ciudad de Puerto Maldonado, Perú	2022	Revista Amazonía Digital	Jose Carlos, Navarro-Vega and ‪Ralph, Miranda-Castillo and Ronald, Quispe-Flores	https://app.dimensions.ai/details/publication/pub.1153861885 https://revistas.unamad.edu.pe/index.php/rad/article/download/193/373	10.55873/rad.v1i2.193	Records Excluded- Title/Abstract Screening: irrelevant to the research question
Rayyan-202	Aplicación del modelo matemático para la vigilancia y control de la propagación del dengue en Tumbes	2023	Boletín de Malariología y Salud Ambiental	José Manuel Armada, Pacheco and Magno Teófilo Baldeón, Tovar and Luz Edga Medina, Pelaiza and Fernando Viterbo Sinche, Crispín	https://app.dimensions.ai/details/publication/pub.1157830677 http://iaes.edu.ve/iaespro/ojs/index.php/bmsa/article/download/704/925	10.52808/bmsa.8e7.63ee.013	Records Excluded- Title/Abstract Screening: irrelevant to the research question
Rayyan-203	Editorial	2017	Revista Peruana de Ginecología y Obstetricia	José, Pacheco-Romero	https://app.dimensions.ai/details/publication/pub.1139714760	10.31403/rpgo.v63i1957	Records Excluded- Title/Abstract Screening: irrelevant to the research question
Rayyan-204	Dengue in Latin America: Systematic Review of Molecular Epidemiological Trends	2017	PLOS Neglected Tropical Diseases	José, Ramos-Castañeda and Flavia Barreto dos, Santos and Ruth, Martínez-Vega and Josélio Maria Galvão de, Araujo and Graham, Joint and Elsa, Sarti	https://app.dimensions.ai/details/publication/pub.1041519171 https://journals.plos.org/plosntds/article/file?id=10.1371/journal.pntd.0005224&type=printable	10.1371/journal.pntd.0005224	Records Excluded- Title/Abstract Screening: irrelevant to the research question
Rayyan-205	Is there a relation between public investment and the prevention of metaxenic diseases in the North of Perú?	2017	Medwave	Joshuan Barboza, Meca	https://app.dimensions.ai/details/publication/pub.1086151795 https://doi.org/10.5867/medwave.2017.05.6983	10.5867/medwave.2017.05.6983	Records Excluded- Title/Abstract Screening: irrelevant to the research question
Rayyan-206	Leptospirosis in febrile patients with suspected diagnosis of dengue fever	2021	BMC Research Notes	Juana del, Valle-Mendoza and Carlos, Palomares-Reyes and Hugo, Carrillo-Ng and Yordi, Tarazona-Castro and Sungmin, Kym and Miguel Angel, Aguilar-Luis and Luis, J. del Valle and Ronald, Aquino-Ortega and Johanna, Martins-Luna and Isaac, Peña-Tuesta and Eduardo, Verne and Wilmer, Silva-Caso	https://app.dimensions.ai/details/publication/pub.1138468015 https://bmcresnotes.biomedcentral.com/counter/pdf/10.1186/s13104-021-05627-3	10.1186/s13104-021-05627-3	Included in the study
Rayyan-207	Unidentified dengue serotypes in DENV positive samples and detection of other pathogens responsible for an acute febrile illness outbreak 2016 in Cajamarca, Peru	2020	BMC Research Notes	Juana del, Valle-Mendoza and Fernando, Vasquez-Achaya and Miguel Angel, Aguilar-Luis and Johanna, Martins-Luna and Jorge, Bazán-Mayra and Victor, Zavaleta-Gavidia and Wilmer, Silva-Caso and Hugo, Carrillo-Ng and Yordi, Tarazona-Castro and Ronald, Aquino-Ortega and Luis, J. del Valle	https://app.dimensions.ai/details/publication/pub.1131474865 https://bmcresnotes.biomedcentral.com/track/pdf/10.1186/s13104-020-05318-5	10.1186/s13104-020-05318-5	Included in the study
Rayyan-208	Knowledge and Perceptions about Diagnosis, Clinical Management, and Prevention of Dengue Fever among Physicians during the 2023 Outbreak: A Cross-Sectional Study in Peru	2024	The American journal of tropical medicine and hygiene	Julieta, M. Araoz-Salinas and Brando, Ortiz-Saavedra and Anderson, N. Soriano-Moreno and Martín, E. Reategui-Garcia and Carlos, Quispe-Vicuña and Valentina, Murrieta-Ruiz and Abraham, De-Los-Rios-Pinto and Raysa, M. Benito-Vargas and Lucero, Sangster-Carrasco and Noelia, Morocho-Alburqueque and Linda, Ponce-Rosas and Jorge, Alave and Jose, A. Gonzales-Zamora	https://app.dimensions.ai/details/publication/pub.1175134058 https://www.ajtmh.org/downloadpdf/view/journals/tpmd/aop/article-10.4269-ajtmh.23-0794/article-10.4269-ajtmh.23-0794.pdf	10.4269/ajtmh.23-0794	Records Excluded- Title/Abstract Screening: irrelevant to the research question
Rayyan-209	Niveles de susceptibilidad a temefos en el vector transmisor del dengue en Trujillo, Perú	2013	Anales de la Facultad de Medicina	Julio, Chávez and Ofelia, Córdova and Franklin, Vargas	https://app.dimensions.ai/details/publication/pub.1087127928 https://revistasinvestigacion.unmsm.edu.pe/index.php/anales/article/download/1350/1144	10.15381/anales.v66i1.1350	Records Excluded- Title/Abstract Screening: irrelevant to the research question
Rayyan-210	Characterization of a novel flavivirus isolated from Culex (Melanoconion) ocossa mosquitoes from Iquitos, Peru	2013	Journal of General Virology	Julio, Evangelista and Cristhopher, Cruz and Carolina, Guevara and Helvio, Astete and Cristiam, Carey and Tadeusz, J. Kochel and Amy, C. Morrison and Maya, Williams and Eric, S. Halsey and Brett, M. Forshey	https://app.dimensions.ai/details/publication/pub.1060399250 https://doi.org/10.1099/vir.0.050575-0	10.1099/vir.0.050575-0	Records Excluded- Title/Abstract Screening: irrelevant to the research question
Rayyan-211	Promoción de prácticas saludables frente al dengue en escolares de Huancayo, Perú	2023	Boletín de Malariología y Salud Ambiental	Julissa Cruz, Rosas and Jesús Mery Arias, Huánuco and Jonathan Fernando García, Arias and Giannina Zoraida Silva, Acosta and Rosario Cristina Reyes, Camasca	https://app.dimensions.ai/details/publication/pub.1157830679 http://iaes.edu.ve/iaespro/ojs/index.php/bmsa/article/download/706/929	10.52808/bmsa.8e7.63ee.015	Records Excluded- Title/Abstract Screening: irrelevant to the research question
Rayyan-212	Assessment of optimal strategies in a two-patch dengue transmission model with seasonality	2017	PLOS ONE	Jung Eun, Kim and Hyojung, Lee and Chang Hyeong, Lee and Sunmi, Lee	https://app.dimensions.ai/details/publication/pub.1084300351 https://journals.plos.org/plosone/article/file?id=10.1371/journal.pone.0173673&type=printable	10.1371/journal.pone.0173673	Records Excluded- Title/Abstract Screening: irrelevant to the research question
Rayyan-213	Hospital management in patients with Dengue: what challenges do we face in Latin America?	2016	Le infezioni in medicina	Junior Smith, Torres-Roman and Cristian, Díaz-Vélez and Janina, Bazalar-Palacios and Luis Miguel, Helguero-Santin	https://app.dimensions.ai/details/publication/pub.1079383505		Records Excluded- Title/Abstract Screening: irrelevant to the research question
Rayyan-214	Molecular Characterization of Dengue Virus Strains from the 2019–2020 Epidemic in Hanoi, Vietnam	2023	Microorganisms	Juthamas, Phadungsombat and Huong Thi Thu, Vu and Quynh Thi, Nguyen and Ha Thi Van, Nguyen and Ha Thi Nhu, Nguyen and Bich Thi, Dang and Emi, E. Nakayama and Azumi, Ishizaki and Hiroshi, Ichimura and Tatsuo, Shioda and Thach Ngoc, Pham	https://app.dimensions.ai/details/publication/pub.1158011255 https://www.mdpi.com/2076-2607/11/5/1267/pdf?version=1683802963	10.3390/microorganisms11051267	Records Excluded- Title/Abstract Screening: irrelevant to the research question
Rayyan-215	Dengue Spread Information System (DSIS)	2020	Proceedings of the 4th International Conference on Medical and Health Informatics	Karan, Bhanot and Dominic, Schroeder and Isaac, Llewellyn and Nicholas, Luczak and Thilanka, Munasinghe	https://app.dimensions.ai/details/publication/pub.1131824774	10.1145/3418094.3418133	Records Excluded- Title/Abstract Screening: irrelevant to the research question
Rayyan-216	Weather Regulates Location, Timing, and Intensity of Dengue Virus Transmission between Humans and Mosquitoes	2015	PLOS Neglected Tropical Diseases	Karen, M. Campbell and Kristin, Haldeman and Chris, Lehnig and Cesar, V. Munayco and Eric, S. Halsey and Laguna-Torres, V. Alberto and Martín, Yagui and Amy, C. Morrison and Chii-Dean, Lin and Thomas, W. Scott	https://app.dimensions.ai/details/publication/pub.1042257370 https://journals.plos.org/plosntds/article/file?id=10.1371/journal.pntd.0003957&type=printable	10.1371/journal.pntd.0003957	Records Excluded- Title/Abstract Screening: irrelevant to the research question
Rayyan-217	Characterization of Dengue Virus Serotype 2 Cosmopolitan Genotype Circulating in Colombia	2023	The American journal of tropical medicine and hygiene	Karl, A. Ciuoderis and Jaime, Usuga and Isabel, Moreno and Laura, S. Perez-Restrepo and Diana, Y. Flórez and Andres, Cardona and Gavin, A. Cloherty and Michael, G. Berg and Juan, P. Hernandez-Ortiz and Jorge, E. Osorio	https://app.dimensions.ai/details/publication/pub.1164818652	10.4269/ajtmh.23-0375	Records Excluded- Title/Abstract Screening: irrelevant to the research question
Rayyan-218	The impact of dengue illness on social distancing and caregiving behavior	2021	PLOS Neglected Tropical Diseases	Kathryn, L. Schaber and Amy, C. Morrison and William, H. Elson and Helvio, Astete-Vega and Jhonny, J. Córdova-López and Esther Jennifer Ríos, López and Flores, W. Lorena Quiroz and Alfonso, S. Vizcarra Santillan and Thomas, W. Scott and Lance, A. Waller and Uriel, Kitron and Christopher, M. Barker and Perkins, T. Alex and Alan, L. Rothman and Gonzalo, M. Vazquez-Prokopec and John, P. Elder and Va…	https://app.dimensions.ai/details/publication/pub.1139795129 https://journals.plos.org/plosntds/article/file?id=10.1371/journal.pntd.0009614&type=printable	10.1371/journal.pntd.0009614	Records Excluded- Title/Abstract Screening: irrelevant to the research question
Rayyan-219	A102: Acceptability and Practicality of the Paediatric Gait, Arms, Legs and Spine Examination in Detecting Musculoskeletal Abnormalities in Peruvian Children	2014	Arthritis & Rheumatology	Katrina, Abernethy and Sharmila, Jandial and Lucy, Hill and Ernesto Salazar, Sánchez and Helen, Foster	https://app.dimensions.ai/details/publication/pub.1019738314	10.1002/art.38523	Records Excluded- Title/Abstract Screening: irrelevant to the research question
Rayyan-220	Percepción de médicos especialistas sobre la usabilidad de una aplicación móvil de dengue en zonas rurales: un estudio cualitativo	2024	Anales de la Facultad de Medicina	Kelly De la, Cruz-Torralva and Stefan, Escobar-Agreda and Luis, Pampa-Espinoza and Javier, Silva-Valencia and Mahony, Reategui-Rivera and Max, Chahuara-Rojas and Leonardo, Rojas-Mezarina and Cesar, Cabezas-Sánchez	https://app.dimensions.ai/details/publication/pub.1170574797 https://revistasinvestigacion.unmsm.edu.pe/index.php/anales/article/download/26175/20621	10.15381/anales.v85i1.26175	Records Excluded- Title/Abstract Screening: irrelevant to the research question
Rayyan-221	El valor económico de la vacuna contra dengue: un estudio de valoración contingente	2019	Gerencia y Políticas de Salud	Kocfa, Chung-Delgado and Laura Navarro, Huaman	https://app.dimensions.ai/details/publication/pub.1123625637 https://revistas.javeriana.edu.co/index.php/gerepolsal/article/download/27864/23518	10.11144/javeriana.rgps18-37.vevc	Records Excluded- Title/Abstract Screening: irrelevant to the research question
Rayyan-222	Shifting patterns of Aedes aegypti fine scale spatial clustering in Iquitos, Peru	2014	PLoS Negl Trop Dis	LaCon, G. and Morrison, A. C. and Astete, H. and Stoddard, S. T. and Paz-Soldan, V. A. and Elder, J. P. and Halsey, E. S. and Scott, T. W. and Kitron, U. and Vazquez-Prokopec, G. M.		10.1371/journal.pntd.0003038	Records Excluded- Title/Abstract Screening: irrelevant to the research question
Rayyan-223	Immunogenicity and safety of tetravalent dengue vaccine in 2–11 year-olds previously vaccinated against yellow fever: Randomized, controlled, phase II study in Piura, Peru	2012	Vaccine	Lanata, Claudio F. and Andrade, Teresa and Gil, Ana I. and Terrones, Cynthia and Valladolid, Omar and Zambrano, Betzana and Saville, Melanie and Crevat, Denis	https://www.sciencedirect.com/science/article/pii/S0264410X12010560	https://doi.org/10.1016/j.vaccine.2012.07.043	Records Excluded- Title/Abstract Screening: irrelevant to the research question
Rayyan-224	Phenomenological forecasting of disease incidence using heteroskedastic Gaussian processes: A dengue case study	2018	The Annals of Applied Statistics	Leah, R. Johnson and Robert, B. Gramacy and Jeremy, Cohen and Erin, Mordecai and Courtney, Murdock and Jason, Rohr and Sadie, J. Ryan and Anna, M. Stewart-Ibarra and Daniel, Weikel	https://app.dimensions.ai/details/publication/pub.1101483738 https://doi.org/10.1214/17-aoas1090	10.1214/17-aoas1090	Records Excluded- Title/Abstract Screening: irrelevant to the research question
Rayyan-225	The impact of insecticide treated curtains on dengue virus transmission: A cluster randomized trial in iquitos, peru	2020	PLoS Neglected Tropical Diseases	Lenhartid, A. and Morrison, A. C. and Paz-Soldanid, V. A. and Forshey, B. M. and Cordova-Lopez, J. J. and Astete, H. and Elder, J. P. and Sihuincha, M. and Gotlieb, E. E. and Halsey, E. S. and Kochel, T. J. and Scottid, T. W. and Alexanderid, N. and McCallid, P. J.	https://www.scopus.com/inward/record.uri?eid=2-s2.0-85084025187&doi=10.1371%2fjournal.pntd.0008097&partnerID=40&md5=09ac4c05d5accf608ba74d43f90d78a8	10.1371/journal.pntd.0008097	Records Excluded- Title/Abstract Screening: irrelevant to the research question
Rayyan-226	Characteristics and most frequent errors in the diagnosis and treatment of dengue in a northern Peruvian hospital, 2022	2023	Anales de la Facultad de Medicina	León Jiménez, F. E. and Inga-Chero, J. E. and Mendoza-Farro, N. B. F. and Reátegui, A. M. and Díaz, K. D. and Ramírez, S. C. and Moyano, L.	https://www.scopus.com/inward/record.uri?eid=2-s2.0-85171334579&doi=10.15381%2fanales.v84i2.25494&partnerID=40&md5=a85337d7cccfff8f040838d224ec1f92	10.15381/anales.v84i2.25494	Records Excluded- Title/Abstract Screening: irrelevant to the research question
Rayyan-227	Factores de riesgo para dengue con signos de alarma en el servicio de emergencia de un hospital público. Un estudio caso control	2024	ACTA MEDICA PERUANA	Lesly, García-Vilca and Elías Alberto Cabanillas, Mejía and Carlos Valderrama, Valdivia	https://app.dimensions.ai/details/publication/pub.1175287858 https://doi.org/10.35663/amp.2024.412.2833	10.35663/amp.2024.412.2833	Records Excluded- Title/Abstract Screening: irrelevant to the research question
Rayyan-228	SPATIAL SCALE OF DENGUE VIRUS TRANSMISSION IN IQUITOS, PERU	2010	AMERICAN JOURNAL OF TROPICAL MEDICINE AND HYGIENE	Liebman, K. A. and Stoddard, S. T. and Forshey, B. M. and Morrison, A. C. and Kochel, T. and Scott, T. W.			Records Excluded- Title/Abstract Screening: irrelevant to the research question
Rayyan-229	Spatial dimensions of dengue virus transmission across interepidemic and epidemic periods in iquitos, peru (1999-2003)	2012	PLoS Neglected Tropical Diseases	Liebman, K. A. and Stoddard, S. T. and Morrison, A. C. and Rocha, C. and Minnick, S. and Sihuincha, M. and Russell, K. L. and Olson, J. G. and Blair, P. J. and Watts, D. M. and Kochel, T. and Scott, T. W.	https://www.scopus.com/inward/record.uri?eid=2-s2.0-84857812553&doi=10.1371%2fjournal.pntd.0001472&partnerID=40&md5=9b2e822b48daba00e4890bdcfd308bed	10.1371/journal.pntd.0001472	Records Excluded- Full text review: No report in population with febrile illness
Rayyan-230	Determinants of heterogeneous blood feeding patterns by Aedes aegypti in Iquitos, Peru	2014	PLoS Negl Trop Dis	Liebman, K. A. and Stoddard, S. T. and Reiner, R. C., Jr. and Perkins, T. A. and Astete, H. and Sihuincha, M. and Halsey, E. S. and Kochel, T. J. and Morrison, A. C. and Scott, T. W.		10.1371/journal.pntd.0002702	Records Excluded- Title/Abstract Screening: irrelevant to the research question
Rayyan-231	Identifying the Relationship between Precipitation and Zika Outbreaks in Argentina	2019	2019 IEEE International Conference on Big Data (Big Data)	Lilian, Ngweta and Karan, Bhanot and Ariane, Maharaj and Ian, Bogle and Thilanka, Munasinghe	https://app.dimensions.ai/details/publication/pub.1125160729	10.1109/bigdata47090.2019.9006386	Records Excluded- Title/Abstract Screening: irrelevant to the research question
Rayyan-232	Transmission of Dengue Virus without a Mosquito Vector: Nosocomial Mucocutaneous Transmission and Other Routes of Transmission	2004	Clinical Infectious Diseases	Lin, H. Chen and Mary, E. Wilson	https://app.dimensions.ai/details/publication/pub.1014000829	10.1086/423807	Records Excluded- Title/Abstract Screening: irrelevant to the research question
Rayyan-233	Dengue fever outbreak in Lima, Peru 2009: Epidemiological changes in urban areas	2010	International Journal of Infectious Diseases	Loayza, M. and Cisneros, G. A. and Loro, L. and Yale, G.	https://www.sciencedirect.com/science/article/pii/S1201971210019193	https://doi.org/10.1016/j.ijid.2010.02.1879	Included in the study
Rayyan-234	Feasibility of feeding aedes aegypti mosquitoes on dengue virus-infected human volunteers for vector competence studies in iquitos, Peru	2019	PLoS Neglected Tropical Diseases	Long, K. C. and Sulca, J. and Bazan, I. and Astete, H. and Jaba, H. L. and Siles, C. and Kocher, C. and Vilcarromero, S. and Schwarz, J. and Escobedo-Vargas, K. S. and Castro-Llanos, F. and Angulo, L. and Flores, G. and Ramal-Asayag, C. and Halsey, E. S. and Hontz, R. D. and Paz-Soldan, V. A. and Scott, T. W. and Lambrechts, L. and Morrison, A. C.	https://www.scopus.com/inward/record.uri?eid=2-s2.0-85062174736&doi=10.1371%2fjournal.pntd.0007116&partnerID=40&md5=8cb1a32e7e91c093738005866cd92dea	10.1371/journal.pntd.0007116	Records Excluded- Title/Abstract Screening: irrelevant to the research question
Rayyan-235	Direct mosquito feedings on dengue-2 virus-infected people reveal dynamics of human infectiousness	2023	PLOS Neglected Tropical Diseases	Louis, Lambrechts and Robert, C. Reiner and Briesemeister, M. Veronica and Patricia, Barrera and Kanya, C. Long and William, H. Elson and Alfonso, Vizcarra and Helvio, Astete and Isabel, Bazan and Crystyan, Siles and Stalin, Vilcarromero and Mariana, Leguia and Anna, B. Kawiecki and Perkins, T. Alex and Alun, L. Lloyd and Lance, A. Waller and Uriel, Kitron and Sarah, A. Jenkins and Robert, D. Hon…	https://app.dimensions.ai/details/publication/pub.1163767416 https://journals.plos.org/plosntds/article/file?id=10.1371/journal.pntd.0011593&type=printable	10.1371/journal.pntd.0011593	Records Excluded- Full text review: No report in population with febrile illness
Rayyan-236	Rickettsia asembonensis Isolated from Four Human Cases with Acute Undifferentiated Febrile Illness in Peru	2024	Pathogens	Loyola, S. and Palacios-Salvatierra, R. and Cц║ceres-Rey, O. and Richards, A. L.		10.3390/pathogens13060489	Records Excluded- Title/Abstract Screening: irrelevant to the research question
Rayyan-237	CLINICAL-EPIDEMIOLOGICAL CHARACTERISTICS OF DEATHS DUE TO DENGUE DURING AN OUTBREAK IN NORTHERN PERU	2023	REVISTA PERUANA DE MEDICINA EXPERIMENTAL Y SALUD PUBLICA	Luque, N. and Cilloniz, C. and Pons, M. J. and Donaires, F. and Albornoz, R. and Mendocilla-Risco, M. and Espinoza, M.		10.17843/rpmesp.2023.401.12148	Records Excluded- Full text review: No report in population with febrile illness
Rayyan-238	The current dengue fever outbreak in Peru: Analysis and Perspectives	2023	Acta Medica Peruana	Maguiña Vargas, C.	https://www.scopus.com/inward/record.uri?eid=2-s2.0-85182300779&doi=10.35663%2fAMP.2023.402.2663&partnerID=40&md5=cc5a64da968cf0dae76fe100eaddcd81	10.35663/AMP.2023.402.2663	Records Excluded- Title/Abstract Screening: irrelevant to the research question
Rayyan-239	El brote de dengue en Perú: Análisis y perspectivas	2023	Acta méd. peru	Maguiña Vargas, Ciro	http://www.scielo.org.pe/scielo.php?script=sci_arttext&pid=S1728-59172023000200087&lng=en&nrm=iso&tlng=en		Records Excluded- Full text review: Incorrect design
Rayyan-240	Dengue clásico y hemorrágico: Una enfermedad reemergente y emergente en el Perú	2005	Rev. méd. hered	Maguiña Vargas, Ciro Peregrino and Osores Plenge, Fernando Luis and Suarez Ognio, Luis and Soto Arquiñigo, Leslie Marcial and Pardo Ruiz, Karim	http://www.upch.edu.pe/vrinve/dugic/revistas/index.php/RMH/article/view/826/792		Records Excluded- Title/Abstract Screening: irrelevant to the research question
Rayyan-241	New serotype 5 of dengue virus: Need to strengthen the molecular surveillance in Peru	2014	Revista Peruana de Medicina Experimental y Salud Publica	Mamani, E.	https://www.scopus.com/inward/record.uri?eid=2-s2.0-84961133749&partnerID=40&md5=a52aa740a4663d0f8b7ed9d4b262257d		Records Excluded- Title/Abstract Screening: irrelevant to the research question
Rayyan-242	Nuevo serotipo 5 del virus dengue: Necesidad de fortalecer la vigilancia molecular en Perú	2014	Rev. peru. med. exp. salud publica	Mamani, Enrique	http://www.scielosp.org/scielo.php?script=sci_arttext&pid=S1726-46342014000100028	10.1590/S1726-46342014000100028	Records Excluded- Title/Abstract Screening: irrelevant to the research question
Rayyan-243	Circulación de un linaje diferente del virus dengue 2 genotipo América / Asia en la región amazónica de Perú, 2010	2011	Rev. peru. med. exp. salud publica	Mamani, Enrique and Álvarez, Carlos and García M, María and Figueroa, Dana and Gatti, Milady and Guio, Heinner and Merino, Susy and Valencia, Pedro and Calampa, Carlos and Franco, Leticia and Cabezas, César	http://www.scielosp.org/scielo.php?script=sci_arttext&pid=S1726-46342011000100011	10.1590/S1726-46342011000100011	Records Excluded- Title/Abstract Screening: irrelevant to the research question
Rayyan-244	Circulation of a different lineage of dengue virus serotype 2 American/Asian genotype in the Peruvian Amazon, 2010	2011	Revista Peruana de Medicina Experimental y Salud Publica	Mamani, E. and Álvarez, C. and María García, M. and Figueroa, D. and Gatti, M. and Guio, H. and Merino, S. and Valencia, P. and Calampa, C. and Franco, L. and Cabezas, C.	https://www.scopus.com/inward/record.uri?eid=2-s2.0-79955943077&doi=10.1590%2fS1726-46342011000100011&partnerID=40&md5=2df176972f38bc9885478beb034c7e73	10.1590/S1726-46342011000100011	Records Excluded- Title/Abstract Screening: irrelevant to the research question
Rayyan-245	Molecular typing of dengue virus type 3 during the first dengue fever outbreak in Lima, Peru, 2005	2005	AMERICAN JOURNAL OF TROPICAL MEDICINE AND HYGIENE	Mamani, E. and Caceres, O. and Garcia, M. and Gutierrez, V. and Cabezas, C. and Harris, E.			Records Excluded- Title/Abstract Screening: irrelevant to the research question
Rayyan-246	MOLECULAR EPIDEMIOLOGY OF THE FOUR SEROTYPES OF THE DENGUE VIRUS IN PERU DURING 1,990-2,007 AND MOLECULAR SURVILLANCE IN 2,008	2008	AMERICAN JOURNAL OF TROPICAL MEDICINE AND HYGIENE	Mamani, E. and Domingo, C. and Gutierrez, V. and Garcia, P. and Arbiza, J. and Gallegos, J. and Tenorio, A.			Records Excluded- Title/Abstract Screening: irrelevant to the research question
Rayyan-247	Infecciones concurrentes por dos serotipos del virus dengue durante un brote en el noroeste de Perú, 2008	2010	Rev. peru. med. exp. salud publica	Mamani, Enrique and Figueroa, Dana and García, María Paquita and Garaycochea, María del Carmen and Pozo, Edwar J.	http://www.scielo.org.pe/scielo.php?script=sci_arttext&pid=S1726-46342010000100004&lng=es&nrm=iso&tlng=es		Records Excluded- Full text review: No report in population with febrile illness.
Rayyan-248	[Concurrent infections by two dengue virus serotypes during an outbreak in northwestern Peru, 2008]	2010	Rev Peru Med Exp Salud Publica	Mamani, E. and Figueroa, D. and Garcц╜a, M. P. and Garaycochea Mdel, C. and Pozo, E. J.		10.1590/s1726-46342010000100004	Records Excluded- Title/Abstract Screening: irrelevant to the research question
Rayyan-249	Tipificación molecular del virus dengue 3 durante el brote epidémico de dengue clásico en Lima, Perú, 2005	2005	Rev. peru. med. exp. salud publica	Mamani Z, Enrique and García M, María and Gutiérrez P, Victoria and Cabezas Sánchez, César and Harris, Eva	http://www.scielo.org.pe/scielo.php?script=sci_arttext&pid=S1726-46342005000300002&lng=es&nrm=iso&tlng=es		Records Excluded- Title/Abstract Screening: irrelevant to the research question
Rayyan-250	Serotipos del virus del dengue circulantes en el Perú	2009	Bol. - Inst. nac. salud (Impr.)	Mamani Zapana, Enrique Walter and Garcia Mendoza, Maria Paquita	https://pesquisa.bvsalud.org/portal/resource/es/biblio-1106500		Records Excluded- Title/Abstract Screening: irrelevant to the research question
Rayyan-251	[Coinfection between dengue and covid-19: need for approach in endemic zones.]	2020	Revista de la Facultad de Ciencias Medicas (Cordoba, Argentina)	Marcos, Saavedra-Velasco and Christian, Chiara-Chilet and Rafael, Pichardo-Rodriguez and Antonio, Grandez-Urbina and Fiorella, Inga-Berrospi	https://app.dimensions.ai/details/publication/pub.1126060736 https://revistas.unc.edu.ar/index.php/med/article/download/28031/29332	10.31053/1853.0605.v77.n1.28031	Records Excluded- Title/Abstract Screening: irrelevant to the research question
Rayyan-252	What caused the 2012 dengue outbreak in Pucallpa, Peru? A socio-ecological autopsy	2016	Social Science & Medicine	Margot, Charette and Lea, Berrang-Ford and Elmer Alejandro, Llanos-Cuentas and César, Cárcamo and Manisha, Kulkarni	https://app.dimensions.ai/details/publication/pub.1009757435 http://eprints.whiterose.ac.uk/126577/3/text_What_caused_the_2012_dengue_outbreak_in_Pucallpa_reviewed_nov21.pdf	10.1016/j.socscimed.2016.12.010	Records Excluded- Title/Abstract Screening: irrelevant to the research question
Rayyan-253	Dengue Incidence and Sociodemographic Conditions in Pucallpa, Peruvian Amazon: What Role for Modification of the Dengue-Temperature Relationship?	2020	The American journal of tropical medicine and hygiene	Margot, Charette and Lea, Berrang-Ford and Oliver, Coomes and Elmer Alejandro, Llanos-Cuentas and César, Cárcamo and Manisha, Kulkarni and Sherilee, L. Harper	https://app.dimensions.ai/details/publication/pub.1122321731 http://www.ajtmh.org/deliver/fulltext/14761645/102/1/tpmd190033.pdf?itemId=%2Fcontent%2Fjournals%2F10.4269%2Fajtmh.19-0033&mimeType=pdf&containerItemId=content/journals/14761645	10.4269/ajtmh.19-0033	Records Excluded- Title/Abstract Screening: irrelevant to the research question
Rayyan-254	Conocimientos, actitudes y prácticas sobre dengue en jefes de familias de Yurimaguas, Alto Amazonas, Perú	2023	Boletín de Malariología y Salud Ambiental	María Cristina Ramos, Toledo and Napoleón Cubas, Irigoín and Mélida Herlinda Pecho, Rafael and Quintin Checnes, Cayampi and Julissa Cruz, Rosas	https://app.dimensions.ai/details/publication/pub.1157830669 http://iaes.edu.ve/iaespro/ojs/index.php/bmsa/article/download/696/917	10.52808/bmsa.8e7.63ee.005	Records Excluded- Title/Abstract Screening: irrelevant to the research question
Rayyan-255	Conflicting diagnostic and prognostic framing of epidemics? Newspaper representations of dengue as a public health problem in Peru	2021	Social Science & Medicine	Maria, I. Espinoza	https://app.dimensions.ai/details/publication/pub.1141147558	10.1016/j.socscimed.2021.114398	Records Excluded- Title/Abstract Screening: irrelevant to the research question
Rayyan-256	Abatización y métodos de control larvario como medida de prevención del dengue, localidad La Cruz, Tumbes – Perú, 2013	2013	Manglar	María Solís, Castro	https://app.dimensions.ai/details/publication/pub.1125348655 https://erp.untumbes.edu.pe/revistas/index.php/manglar/article/download/8/8	10.17268/manglar.2013.010	Records Excluded- Title/Abstract Screening: irrelevant to the research question
Rayyan-257	Tendencia de las enfermedades prevalentes de la infancia en la región Amazonas - Perú, 2005 - 2016	2019	Revista Científica UNTRM: Ciencias Sociales y Humanidades	Mariel del Rocío Chotón, Calvo and Thelma Milagros Herrera de la, Cruz	https://app.dimensions.ai/details/publication/pub.1137790162 http://revistas.untrm.edu.pe/index.php/CSH/article/download/328/348	10.25127/rcsh.20182.328	Records Excluded- Title/Abstract Screening: irrelevant to the research question
Rayyan-258	Precisiones sobre artículo “Frecuencia elevada de casos de dengue grave durante la epidemia por el linaje II del DENV-2 americano/asiático en el Perú”	2023	Anales de la Facultad de Medicina	Mario, G. Chavez and Axel, Guillén and Walter, Portugal	https://app.dimensions.ai/details/publication/pub.1175130420 https://doi.org/10.15381/anales.v84i1.24302	10.15381/anales.v84i1.24302	Records Excluded- Title/Abstract Screening: irrelevant to the research question
Rayyan-259	Null models for community detection in spatially embedded, temporal networks	2015	Journal of Complex Networks	Marta, Sarzynska and Elizabeth, A. Leicht and Gerardo, Chowell and Mason, A. Porter	https://app.dimensions.ai/details/publication/pub.1059481059 https://arxiv.org/pdf/1407.6297	10.1093/comnet/cnv027	Records Excluded- Title/Abstract Screening: irrelevant to the research question
Rayyan-260	A study of gravity-linked metapopulation models for the spatial spread of dengue fever	2013	arXiv	Marta, Sarzynska and Oyita, Udiani and Na, Zhang	https://app.dimensions.ai/details/publication/pub.1119274728	10.48550/arxiv.1308.4589	Records Excluded- Title/Abstract Screening: irrelevant to the research question
Rayyan-261	Diferencias en el impacto del mayor brote epidémico de dengue en la historia del Perú y lecciones aprendidas	2023	Revista Peruana de Medicina Experimental y Salud Pública	Martín, Casapía-Morales and Juan, C. Celis-Salinas and Stalin, Vilcarromero and Miguel, Villegas-Chiroque and Alejandro, Llanos-Cuentas	https://app.dimensions.ai/details/publication/pub.1167301458 https://rpmesp.ins.gob.pe/index.php/rpmesp/article/download/13151/5499	10.17843/rpmesp.2023.404.13151	Records Excluded- Title/Abstract Screening: irrelevant to the research question
Rayyan-262	Oropouche infection a neglected arbovirus in patients with acute febrile illness from the Peruvian coast	2020	BMC Res Notes	Martins-Luna, J. and Del Valle-Mendoza, J. and Silva-Caso, W. and Sandoval, I. and Del Valle, L. J. and Palomares-Reyes, C. and Carrillo-Ng, H. and Peц╠a-Tuesta, I. and Aguilar-Luis, M. A.		10.1186/s13104-020-4937-1	Records Excluded- Full text review: No diagnostic test for dengue
Rayyan-263	The Chikungunya Virus: A Reemerging Cause of Acute Febrile Illness in the High Jungle of Northern Peru	2022	International Journal of Infectious Diseases	Martins-Luna, J. and Troyes, L. and Tarazona-Castro, Y. and Aguilar-Luis, M. A. and Blitchtein, S. L. and Carrillo-Ng, H. and Cabellos-Altamirano, F. and Valle, L. J. Del and Silva-Caso, W. and Kiem, S. M. and Valle-Mendoza, J. Del	https://www.sciencedirect.com/science/article/pii/S1201971221011863	https://doi.org/10.1016/j.ijid.2021.12.294	Records Excluded- Title/Abstract Screening: irrelevant to the research question
Rayyan-264	Modeling the Dynamics of a Non-Limited and a Self-Limited Gene Drive System in Structured Aedes aegypti Populations	2013	PLoS ONE	Mathieu, Legros and Chonggang, Xu and Amy, Morrison and Thomas, W. Scott and Alun, L. Lloyd and Fred, Gould	https://app.dimensions.ai/details/publication/pub.1043354851 https://journals.plos.org/plosone/article/file?id=10.1371/journal.pone.0083354&type=printable	10.1371/journal.pone.0083354	Records Excluded- Title/Abstract Screening: irrelevant to the research question
Rayyan-265	Assessing the Feasibility of Controlling Aedes aegypti with Transgenic Methods: A Model-Based Evaluation	2012	PLoS ONE	Mathieu, Legros and Chonggang, Xu and Kenichi, Okamoto and Thomas, W. Scott and Amy, C. Morrison and Alun, L. Lloyd and Fred, Gould	https://app.dimensions.ai/details/publication/pub.1011102148 https://journals.plos.org/plosone/article/file?id=10.1371/journal.pone.0052235&type=printable	10.1371/journal.pone.0052235	Records Excluded- Title/Abstract Screening: irrelevant to the research question
Rayyan-266	Comparison of two detailed models of Aedes aegypti population dynamics	2016	Ecosphere	Mathieu, Legros and Marcelo, Otero and Victoria Romeo, Aznar and Hernan, Solari and Fred, Gould and Alun, L. Lloyd	https://app.dimensions.ai/details/publication/pub.1017038429 https://doi.org/10.1002/ecs2.1515	10.1002/ecs2.1515	Records Excluded- Title/Abstract Screening: irrelevant to the research question
Rayyan-267	Human leptospirosis caused by a new, antigenically unique Leptospira associated with a Rattus species reservoir in the Peruvian Amazon	2008	PLoS Negl Trop Dis	Matthias, M. A. and Ricaldi, J. N. and Cespedes, M. and Diaz, M. M. and Galloway, R. L. and Saito, M. and Steigerwalt, A. G. and Patra, K. P. and Ore, C. V. and Gotuzzo, E. and Gilman, R. H. and Levett, P. N. and Vinetz, J. M.		10.1371/journal.pntd.0000213	Records Excluded- Title/Abstract Screening: irrelevant to the research question
Rayyan-268	False-positive rapid plasma reagin testing in patients with acute Plasmodium vivax malaria: A case control study	2014	Travel Medicine and Infectious Disease	Maves, Ryan C. and Dean, Katherine and Gadea, Nilda and Halsey, Eric S. and Graf, Paul C. F. and Lescano, Andres G.	https://www.sciencedirect.com/science/article/pii/S1477893913001798	https://doi.org/10.1016/j.tmaid.2013.10.010	Records Excluded- Title/Abstract Screening: irrelevant to the research question
Rayyan-269	A novel approach to modeling epidemic vulnerability, applied to Aedes aegypti-vectored diseases in Perц╨	2021	BMC Infect Dis	Meisner, J. and Frisbie, L. A. and Munayco, C. V. and Garcц╜a, P. J. and Cц║rcamo, C. P. and Morin, C. W. and Pigott, D. M. and Rabinowitz, P. M.		10.1186/s12879-021-06530-9	Records Excluded- Title/Abstract Screening: irrelevant to the research question
Rayyan-270	Pre-travel advice concerning vector-borne diseases received by travelers prior to visiting Cuzco, Peru	2016	Journal of Infection and Public Health	Mejia, Christian R. and Centeno, Emperatriz and Cruz, Briggitte and Cvetkovic-Vega, Aleksandar and Delgado, Edison and Rodriguez-Morales, Alfonso J.	https://www.sciencedirect.com/science/article/pii/S1876034115002191	https://doi.org/10.1016/j.jiph.2015.11.017	Records Excluded- Title/Abstract Screening: irrelevant to the research question
Rayyan-271	Incidencia del virus de dengue en Perú, a lo largo de la pandemia de COVID-19	2023	Gac. méd. boliv	Mejía-Zambrano, Henry and Apestegui Cuba, Bania and Arteaga-Livias, Franz	http://www.scielo.org.bo/scielo.php?script=sci_arttext&pid=S1012-29662023000100023&lng=en&nrm=iso&tlng=en		Records Excluded- Title/Abstract Screening: irrelevant to the research question
Rayyan-272	Incidence of the virus dengue in Perú, during the pandemic of COVID-19	2023	Gaceta Medica Boliviana	Mejía-Zambrano, H. and Cuba, B. A. and Arteaga-Livias, F.	https://www.scopus.com/inward/record.uri?eid=2-s2.0-85166311850&doi=10.47993%2fgmb.v46i1.615&partnerID=40&md5=0ad3cb20a6f08cf5506b36622630cb04	10.47993/gmb.v46i1.615	Records Excluded- Title/Abstract Screening: irrelevant to the research question
Rayyan-273	Characteristics of patients coinfected with Severe Acute Respiratory Syndrome Coronavirus 2 and dengue virus, Lambayeque, Peru, May-August 2020: A retrospective analysis	2021	Travel Med Infect Dis	Mejц╜a-Parra, J. L. and Aguilar-Martinez, S. and Fernц║ndez-MogollцЁn, J. L. and Luna, C. and Bonilla-Aldana, D. K. and Rodriguez-Morales, A. J. and Dц╜az-Vц╘lez, C.		10.1016/j.tmaid.2021.102132	Records Excluded- Title/Abstract Screening: irrelevant to the research question
Rayyan-274	Detection and molecular characterization of Chikungunya and Zika in a dengue endemic region of the Peruvian coast	2018	International Journal of Infectious Diseases	Mendoza, J. del Valle and Sánchez-Carbonel, J. and Yépez, D. Tantalean and Luis, M. A. Aguilar and Silva-Caso, W. and Weilg, P. and Vásquez-Achaya, F. and Costa, L. and Martin-Luna, J. and Palomares-Reyes, C. and Aquino-Orteaga, R. and Sandoval, I.	https://www.sciencedirect.com/science/article/pii/S1201971218337482	https://doi.org/10.1016/j.ijid.2018.04.3664	Records Excluded- Title/Abstract Screening: irrelevant to the research question
Rayyan-275	[Jungle yellow fever with positive serology for leptospira in a young peruvian male]	2019	Rev Peru Med Exp Salud Publica	Meregildo-Rodriguez, E. D. and Villegas-Chiroque, M.		10.17843/rpmesp.2019.364.4347	Records Excluded- Title/Abstract Screening: irrelevant to the research question
Rayyan-276	An open challenge to advance probabilistic forecasting for dengue epidemics	2019	Proceedings of the National Academy of Sciences	Michael, A. Johansson and Karyn, M. Apfeldorf and Scott, Dobson and Jason, Devita and Anna, L. Buczak and Benjamin, Baugher and Linda, J. Moniz and Thomas, Bagley and Steven, M. Babin and Erhan, Guven and Teresa, K. Yamana and Jeffrey, Shaman and Terry, Moschou and Nick, Lothian and Aaron, Lane and Grant, Osborne and Gao, Jiang and Logan, C. Brooks and David, C. Farrow and Sangwon, Hyun and Ryan,…	https://app.dimensions.ai/details/publication/pub.1122486675 https://www.pnas.org/content/pnas/116/48/24268.full.pdf	10.1073/pnas.1909865116	Records Excluded- Title/Abstract Screening: irrelevant to the research question
Rayyan-277	Análisis e implementación de clustering en casos de dengue mediante algoritmo de aprendizaje no supervisado	2024	REVISTA COLOMBIANA DE TECNOLOGIAS DE AVANZADA (RCTA)	Miguel Alberto Rincón, Pinzón and Carlos Alberto Mejía, Rodríguez and Erney Alberto Ramírez, Camargo and Lina Marcela Arévalo, Vergel	https://app.dimensions.ai/details/publication/pub.1174531394 https://ojs.unipamplona.edu.co/index.php/rcta/article/download/3021/6835	10.24054/rcta.v2i44.3021	Records Excluded- Title/Abstract Screening: irrelevant to the research question
Rayyan-278	Detection of dengue virus serotype 3 in Cajamarca, Peru	2021	Asian Pacific Journal of Tropical Medicine	Miguel Angel, Aguilar-Luis and Hugo, Carrillo-Ng and Sungmin, Kym and Wilmer, Silva-Caso and Eduardo, Verne and Luis, J. del Valle and Jorge, Bazán-Mayra and Victor, Zavaleta-Gavidia and Daniel, Cornejo-Pacherres and Yordi, Tarazona-Castro and Ronald, Aquino-Ortega and Angela, Cornejo-Tapia and Juana del, Valle-Mendoza	https://app.dimensions.ai/details/publication/pub.1143171320 https://doi.org/10.4103/1995-7645.326257	10.4103/1995-7645.326257	Included in the study
Rayyan-279	A Silent Public Health Threat: Emergence of Mayaro Virus and Co-infection with Dengue in Peru	2020	Research Square	Miguel Angel, Aguilar-Luis and Juana del Valle, Mendoza and Isabel, Sandoval and Wilmer, Silva-Caso and Fernando, Mazulis and Hugo, Carrillo-Ng and Yordi, Tarazona-Castro and Johanna, Martins-Luna and Ronald, Aquino-Ortega and Isaac, Peña-Tuesta and Angela, Cornejo-Tapia and Luis, J. del Valle	https://app.dimensions.ai/details/publication/pub.1132500762 https://bmcresnotes.biomedcentral.com/track/pdf/10.1186/s13104-021-05444-8	10.21203/rs.3.rs-101988/v1	Records Excluded- Full text review: No diagnostic test for dengue
Rayyan-280	Etiología del síndrome febril agudo en la provincia de Jaén, Perú 2004-2005	2006	Rev Peru Med Exp Salud Publica	Troyes R L, Fuentes T L, Troyes R M, Canelo D L, García M M, Anaya R E, et al			Included in the study
Rayyan-281	Establishment of a multisite umbrella cohort study protocol to describe the epidemiology and aetiologies of acute undifferentiated febrile illness in Latin America	2024	BMJ Open	Miguel Mauricio, Cabada and Patricia Veronica, Aguilar and Juan David, Rodas and Marylin, Hidalgo and Karen, Mozo and Eugenia Smirna, Gonzalez-Diaz and Matilde, Jimenez-Coello and Francisco Javier, Diaz and Mathew, M. Dacso and Antonio, Ortega-Pacheco and Margarita, Arboleda and David, H. Walker and Scott, C. Weaver and Peter, C. Melby	https://app.dimensions.ai/details/publication/pub.1174038501 https://bmjopen.bmj.com/content/bmjopen/14/7/e083560.full.pdf	10.1136/bmjopen-2023-083560	Records Excluded- Title/Abstract Screening: irrelevant to the research question
Rayyan-282	Brote de Dengue al norte del Perú. Una lección no aprendida	2023	Revista Experiencia en Medicina del Hospital Regional Lambayeque	Miguel Villegas, Chiroque	https://app.dimensions.ai/details/publication/pub.1163444106 https://rem.hrlamb.gob.pe/index.php/REM/article/download/704/394	10.37065/rem.v9i2.704	Records Excluded- Full text review: Incorrect design
Rayyan-283	HIV Drug Therapy in the Americas 16–18 April 2015, Mexico City, Mexico	2015	Journal of the International AIDS Society	Mike, Lederman and Sergio, Bautista‐Arredondo and Stefano, Bertozzi and Sandra, Sosa‐Rubi and Roy, Gulick and Carlos del, Rio and Chris, Beyrer and Esmeralda, Román and Hamid, Vega‐Ramirez and Jeremy, Cruz and Jesús, Casillas‐Rodríguez and Andrea, González‐Rodríguez and Pablo, Belaunzarán‐Zamudio and Juan, Sierra‐Madero and Gabriela, Bugarin and César, Rivera and Isabel, Cassetti and Patricia, Va…	https://app.dimensions.ai/details/publication/pub.1012823049 https://doi.org/10.7448/ias.18.3.20177	10.7448/ias.18.3.20177	Records Excluded- Title/Abstract Screening: irrelevant to the research question
Rayyan-284	Nuevo registro altitudinal de Aedes aegypti en la región de Piura, Perú	2018	Revista Peruana de Medicina Experimental y Salud Pública	Milagros, More and Carlos, Castañeda and Miguel, Suyón	https://app.dimensions.ai/details/publication/pub.1109938756 https://rpmesp.ins.gob.pe/index.php/rpmesp/article/download/3791/3099	10.17843/rpmesp.2018.353.3791	Records Excluded- Title/Abstract Screening: irrelevant to the research question
Rayyan-285	Efectividad de repelencia de jabón a base de esencias naturales contra mosquitos Aedes aegypti	2023	Boletín de Malariología y Salud Ambiental	Milagros Teresa Berrios, Gonzales	https://app.dimensions.ai/details/publication/pub.1160319631 http://iaes.edu.ve/iaespro/ojs/index.php/bmsa/article/download/727/941	10.52808/bmsa.8e7.632.011	Records Excluded- Title/Abstract Screening: irrelevant to the research question
Rayyan-286	Dengue Virus Serotype 1 Effects on Mosquito Survival Differ among Geographically Distinct Aedes aegypti Populations	2024	Insects	Milan, S. G. Keirsebelik and Mariana, R. David and Márcio Galvão, Pavan and Dinair, Couto-Lima and Miriam, Palomino and Rafi Ur, Rahman and Ary, A. Hoffmann and Ana, C. Bahia and Guy, Caljon and Rafael, Maciel-de-Freitas	https://app.dimensions.ai/details/publication/pub.1172170615 https://www.mdpi.com/2075-4450/15/6/393/pdf?version=1716882413	10.3390/insects15060393	Records Excluded- Title/Abstract Screening: irrelevant to the research question
Rayyan-287	Kelleni’s Protocol including Nitazoxanide and NSAIDs to Manage Dengue Virus Disease: A Novel Potential Game-Changer	2023	Preprints.org	Mina, T. Kelleni	https://app.dimensions.ai/details/publication/pub.1162913510 https://www.preprints.org/manuscript/202307.2079/v1/download	10.20944/preprints202307.2079.v1	Records Excluded- Title/Abstract Screening: irrelevant to the research question
Rayyan-288	Diagnosis of Oropouche Virus Infection Using a Recombinant Nucleocapsid Protein-Based Enzyme Immunoassay	2001	Journal of Clinical Microbiology	Mohammad, F. Saeed and Marcio, Nunes and Pedro, F. Vasconcelos and Amelia, P. A. Travassos Da Rosa and Douglas, M. Watts and Kevin, Russell and Robert, E. Shope and Robert, B. Tesh and Alan, D. T. Barrett	https://app.dimensions.ai/details/publication/pub.1017510199 https://europepmc.org/articles/pmc88168?pdf=render	10.1128/jcm.39.7.2445-2452.2001	Records Excluded- Title/Abstract Screening: irrelevant to the research question
Rayyan-289	Concurrent epidemics of dengue and COVID-19 in Peru: Which way forward?	2022	The Lancet Regional Health - Americas	Mohammad Mehedi, Hasan and Palmer José, Hernández-Yépez and María de los Angeles, Rivera-Cabrera and Anusua, Sarkar and Ana Carla dos Santos, Costa and Mohammad Yasir, Essar	https://app.dimensions.ai/details/publication/pub.1148088129 https://doi.org/10.1016/j.lana.2022.100277	10.1016/j.lana.2022.100277	Records Excluded- Title/Abstract Screening: irrelevant to the research question
Rayyan-290	Levels of CD4 cell counts in hospitalized patients with diagnosis of dengue in hospital "César Garayar García", Iquitos	2011	Revista peruana de medicina experimental y salud publica	Moisés Sihuincha, Maldonado and Víctor Fiestas, Solórzano and Salomón Durand, Velazco and María García, M. and Milady, Gatti	https://app.dimensions.ai/details/publication/pub.1068112503 https://scielosp.org/article/ssm/content/raw/?resource_ssm_path=/media/assets/rpmesp/v28n1/a26v28n1.pdf	10.1590/s1726-46342011000100026	Records Excluded- Title/Abstract Screening: irrelevant to the research question
Rayyan-291	Genetic diversity and Kdr mutations of natural Aedes (Stegomyia) aegypti (Diptera: Culicidae) populations of Brazil	2023	Revista Brasileira de Entomologia	Monique Ane da Luz, Ferreira and Oscar Alexander, Aguirre-Obando and Adriana Lacerda, Twerdochlib and Angela Maria, Palacio-Cortés and Mário Antônio, Navarro-Silva	https://app.dimensions.ai/details/publication/pub.1165569711 https://www.scielo.br/j/rbent/a/hMVVFJpqtz8dcQsX45M9Rhp/?lang=en&format=pdf	10.1590/1806-9665-rbent-2023-0047	Records Excluded- Title/Abstract Screening: irrelevant to the research question
Rayyan-292	Clinical and laboratory differences between severe yellow fever and severe dengue in emergency patients	2022	Boletin de Malariologia y Salud Ambiental	Montalvo, R. and Diaz-Lazo, A. and Montalvo, M. and Ninahuanca, C.	https://www.scopus.com/inward/record.uri?eid=2-s2.0-85143291784&doi=10.52808%2fbmsa.7e6.625.012&partnerID=40&md5=f4ccd28fe4375b7f38822fb048ec1be7	10.52808/bmsa.7e6.625.012	Records Excluded- Title/Abstract Screening: irrelevant to the research question
Rayyan-293	Circulation of dengue viruses in North-Western Peru, 2000-2001	2003	Dengue Bulletin	Montoya, Y. and Holechek, S. and Caceres, O. and Palacios, A. and Burans, J. and Guevara, C. and Quintana, F. and Herrera, V. and Pozo, E. and Anaya, E. and Mamani, E. and Gutierrez, V. and de Guevara, A. L. and Fernandez, E. and Asmat, P. and Alva-Davalos, V. and Hoguin, C. and Laguna, V. A. and Morales, A. M. and Minaya, P. and Kochel, T.	https://www.scopus.com/inward/record.uri?eid=2-s2.0-3042842678&partnerID=40&md5=3027ec7c38f6745837f38ff22025af5d		Records Excluded- Title/Abstract Screening: irrelevant to the research question
Rayyan-294	Dengue en la región La Libertad (Perú): Estructura epidemiológica del brote sucedido desde el año 2000 al 2002	2005	rev. viernes med	Morales Moreno, Ricardo Feliciano and Fernández Vásquez, Eduardo	https://pesquisa.bvsalud.org/portal/resource/es/biblio-1112524		Records Excluded- Full text review: No diagnostic test for dengue
Rayyan-295	Educational level and positive serology for dengue. a knowledge, attitudes and practices study in Huánuco, Peru	2022	Rev. patol. trop	Morales-Villanueva, Dulio Walter and Sullca-Ccopa, Franklin and Gonzales-Huerta, Luis and Damaso-Mata, Bernardo and Panduro-Correa, Vicky and Maguiña, Jorge L.	https://revistas.ufg.br/iptsp/article/view/70543/38260		Records Excluded- Title/Abstract Screening: irrelevant to the research question
Rayyan-296	Phylogenetic relationships among orthobunyaviruses isolated from mosquitoes captured in Peru	2009	Vector Borne Zoonotic Dis	Mores, C. N. and Turell, M. J. and Dyer, J. and Rossi, C. A.		10.1089/vbz.2008.0030	Records Excluded- Title/Abstract Screening: irrelevant to the research question
Rayyan-297	Impact of the dengue vector control system (DVCS) on <i>Aedes aegypti</i> populations in Iquitos, Peru 2004-2005	2005	AMERICAN JOURNAL OF TROPICAL MEDICINE AND HYGIENE	Morrison, A. and Astete, H. and Rocha, C. and Lopez, V. and Olson, J. and Kochel, T. and Sihuincha, M. and Stancil, J.			Records Excluded- Title/Abstract Screening: irrelevant to the research question
Rayyan-298	Evaluation of a Sampling Methodology for Rapid Assessment of Aedes aegypti Infestation Levels in Iquitos, Peru	2004	Journal of Medical Entomology	Morrison, A. C. and Astete, H. and Chapilliquen, F. and Ramirez-Prada, G. and Gloria, Diaz and Getis, A. and Gray, K. and Scott, T. W.	https://app.dimensions.ai/details/publication/pub.1038365626 https://academic.oup.com/jme/article-pdf/41/3/502/18210231/jmedent41-0502.pdf	10.1603/0022-2585-41.3.502	Records Excluded- Title/Abstract Screening: irrelevant to the research question
Rayyan-299	Temporal and geographic patterns of Aedes aegypti (Diptera: Culicidae) production in Iquitos, Peru	2004	J Med Entomol	Morrison, A. C. and Gray, K. and Getis, A. and Astete, H. and Sihuincha, M. and Focks, D. and Watts, D. and Stancil, J. D. and Olson, J. G. and Blair, P. and Scott, T. W.		10.1603/0022-2585-41.6.1123	Records Excluded- Title/Abstract Screening: irrelevant to the research question
Rayyan-300	Epidemiology of dengue virus in iquitos, Peru 1999 to 2005: Interepidemic and epidemic patterns of transmission	2010	PLoS Neglected Tropical Diseases	Morrison, A. C. and Minnick, S. L. and Rocha, C. and Forshey, B. M. and Stoddard, S. T. and Getis, A. and Focks, D. A. and Russell, K. L. and Olson, J. G. and Blair, P. J. and Watts, D. M. and Sihuincha, M. and Scott, T. W. and Kochel, T. J.	https://www.scopus.com/inward/record.uri?eid=2-s2.0-77955296891&doi=10.1371%2fjournal.pntd.0000670&partnerID=40&md5=b6b3e3da69d102bb62693a020c149b5f	10.1371/journal.pntd.0000670	Records Excluded- Full text review: No diagnostic test for dengue
Rayyan-301	Quantifying heterogeneities in arbovirus transmission: Description of the rationale and methodology for a prospective longitudinal study of dengue and Zika virus transmission in Iquitos, Peru (2014-2019)	2023	PLOS ONE	Morrison, A. C. and Paz-Soldan, V. A. and Vazquez-Prokopec, G. M. and Lambrechts, L. and Elson, W. H. and Barrera, P. and Astete, H. and Briesemeister, V. and Leguia, M. and Jenkins, S. A. and Long, K. C. and Kawiecki, A. B. and Reiner, R. C. and Perkins, T. A. and Lloyd, A. L. and Waller, L. A. and Hontz, R. D. and Stoddard, S. T. and Barker, C. M. and Kitron, U. and Elder, J. P. and Rothman, A.…		10.1371/journal.pone.0273798	Records Excluded- Title/Abstract Screening: irrelevant to the research question
Rayyan-302	Efficacy of a spatial repellent for control of Aedes-borne virus transmission: A cluster-randomized trial in Iquitos, Peru	2022	Proc Natl Acad Sci U S A	Morrison, A. C. and Reiner, R. C., Jr. and Elson, W. H. and Astete, H. and Guevara, C. and Del Aguila, C. and Bazan, I. and Siles, C. and Barrera, P. and Kawiecki, A. B. and Barker, C. M. and Vasquez, G. M. and Escobedo-Vargas, K. and Flores-Mendoza, C. and Huaman, A. A. and Leguia, M. and Silva, M. E. and Jenkins, S. A. and Campbell, W. R. and Abente, E. J. and Hontz, R. D. and Paz-Soldan, V. A.…		10.1073/pnas.2118283119	Records Excluded- Title/Abstract Screening: irrelevant to the research question
Rayyan-303	Acceptability of Aedes aegypti blood feeding on dengue virus-infected human volunteers for vector competence studies in Iquitos, Peru	2019	PLOS NEGLECTED TROPICAL DISEASES	Morrison, A. C. and Schwarz, J. and Long, K. C. and Cordova, J. and Rios, J. E. and Quiroz, W. L. and Vizcarra, S. A. and Hontz, R. D. and Scott, T. W. and Lambrechts, L. and Soldan, V. A. P.		10.1371/journal.pntd.0007090	Records Excluded- Title/Abstract Screening: irrelevant to the research question
Rayyan-304	Potential for community based surveillance of febrile diseases: Feasibility of self-administered rapid diagnostic tests in Iquitos, Peru and Phnom Penh, Cambodia	2021	PLoS Negl Trop Dis	Morrison, A. C. and Schwarz, J. and McKenney, J. L. and Cordova, J. and Rios, J. E. and Quiroz, W. L. and Vizcarra, S. A. and Sopheab, H. and Bauer, K. M. and Chhea, C. and Saphonn, V. and Hontz, R. D. and Gorbach, P. M. and Paz-Soldan, V. A.		10.1371/journal.pntd.0009307	Records Excluded- Title/Abstract Screening: irrelevant to the research question
Rayyan-305	Aedes aegypti (Diptera: Culicidae) production from non-residential sites in the Amazonian city of Iquitos, Peru	2006	Ann Trop Med Parasitol	Morrison, A. C. and Sihuincha, M. and Stancil, J. D. and Zamora, E. and Astete, H. and Olson, J. G. and Vidal-Ore, C. and Scott, T. W.		10.1179/136485906x105534	Records Excluded- Title/Abstract Screening: irrelevant to the research question
Rayyan-306	Manifestaciones clínicas y distribución geográfica de los serotipos del dengue en el Perú año 2001	2002	Rev. peru. med. exp. salud publica	Mostorino E, Rosa and Rosas A, Angel and Gutierrez P, Victoria and Anaya R, Elizabeth and Cobos Z, Miguel and García M, María	http://www.bvs.ins.gob.pe/insprint/rev/med_exp/sp2002/a01v19n4.pdf		Included in the study
Rayyan-307	Dengue Outbreak - Peru, 2023	2024	Morbidity and Mortality Weekly Report	Munayco, C. V. and Rosales, B. Y. V. and Lizarbe, S. Y. M. and Fabian, C. R. Y. and Sánchez, R. P. and Sánchez, C. H. V. and García, M. P. and Padilla-Rojas, C. and Suárez, V. and Sánchez-González, L. and Jones, F. K. and Kohatsu, L. and Adams, L. E. and Morgan, J. and Paz-Bailey, G.	https://www.scopus.com/inward/record.uri?eid=2-s2.0-85184344195&doi=10.15585%2fmmwr.mm7304a4&partnerID=40&md5=54c71dee84c2902485b4921314e3edf0	10.15585/mmwr.mm7304a4	Records Excluded- Title/Abstract Screening: irrelevant to the research question
Rayyan-308	Virus influenza y el diagnóstico diferencial de sintomáticos febriles en la Costa Norte del Perú (Mayo, 2001)	2004	Rev Peru Med Exp Salud Pública	Yon YT de, P JM, Llanos-Zavalaga F, H JV, V SC	https://doi.org/10.17843/rpmesp.2004.211.927.		Records Excluded- Full text review: No diagnostic test for dengue
Rayyan-309	Notes from the Field: Dengue Outbreak - Peru, 2023	2024	MMWR Morb Mortal Wkly Rep	Munayco, C. V. and Valderrama Rosales, B. Y. and Mateo Lizarbe, S. Y. and Yon Fabian, C. R. and Peц╠a Sц║nchez, R. and Vц║squez Sц║nchez, C. H. and Garcц╜a, M. P. and Padilla-Rojas, C. and Suц║rez, V. and Sц║nchez-Gonzц║lez, L. and Jones, F. K. and Kohatsu, L. and Adams, L. E. and Morgan, J. and Paz-Bailey, G.		10.15585/mmwr.mm7304a4	Records Excluded- Title/Abstract Screening: irrelevant to the research question
Rayyan-310	Phylogenetic Reconstructions Reveal the Co-Circulation of Different Lineages of Dengue Virus 2 in the Northern Region of Brazil: Insights into the Persistence of the Asian-American Genotype and the Introduction of the Cosmopolitan Genotype	2023	Preprints.org	Murilo Tavares, Amorim and Felipe Gomes, Naveca and Leonardo Henrique Almeida, Hernández and Thito Yan Bezerra da, Paz and Cintia Cryslaine da Silva de, Oliveira and Alessandra da Conceição Miranda, Santos and Alice Louize Nunes, Queiroz and Ana Lucia Monteiro, Wanzeller and Eliana Vieira Pinto da, Silva and Fábio Silva da, Silva and Sandro Patroca da, Silva and Bruno Tardelli Diniz, Nunes and An…	https://app.dimensions.ai/details/publication/pub.1165786995 https://www.preprints.org/manuscript/202311.0566/v1/download	10.20944/preprints202311.0566.v1	Records Excluded- Title/Abstract Screening: irrelevant to the research question
Rayyan-311	Detection of a Multiple Circulation Event of Dengue Virus 2 Strains in the Northern Region of Brazil	2024	Tropical Medicine and Infectious Disease	Murilo Tavares, Amorim and Felipe Gomes, Naveca and Leonardo Henrique Almeida, Hernández and Thito Yan Bezerra da, Paz and Cintia Cryslaine da Silva de, Oliveira and Alessandra da Conceição Miranda, Santos and Alice Louize Nunes, Queiroz and Ana Lucia Monteiro, Wanzeller and Eliana Vieira Pinto da, Silva and Fábio Silva da, Silva and Sandro Patroca da, Silva and Bruno Tardelli Diniz, Nunes and An…	https://app.dimensions.ai/details/publication/pub.1167811110 https://www.mdpi.com/2414-6366/9/1/17/pdf?version=1704782823	10.3390/tropicalmed9010017	Records Excluded- Title/Abstract Screening: irrelevant to the research question
Rayyan-312	Emergence of a New Strain of DENV-2 in South America: Introduction of the Cosmopolitan Genotype through the Brazilian-Peruvian Border	2023	Preprints.org	Murilo Tavares, Amorim and Leonardo Henrique Almeida, Hernández and Felipe Gomes, Naveca and Ivy Tsuya Essashika, Prazeres and Ana Lúcia Monteiro, Wanzeller and Eliana Vieira Pinto da, Silva and Livia Medeiros Neves, Casseb and Sandro Patroca da, Silva and Bruno Tardelli Diniz, Nunes and Fábio Silva da, Silva and Ana Cecília Ribeiro, Cruz	https://app.dimensions.ai/details/publication/pub.1158136652 https://www.mdpi.com/2414-6366/8/6/325/pdf?version=1686972821	10.20944/preprints202305.1014.v1	Records Excluded- Title/Abstract Screening: irrelevant to the research question
Rayyan-313	Perfil da produção científica em Medicina Tropical na América Latina: análise do termo “Tropical Medicine” na Web of Science	2017	Em Questão	Natanael Vitor, Sobral and Fábio Mascarenhas e, Silva and Zeny Duarte de, Miranda	https://app.dimensions.ai/details/publication/pub.1087090905 https://seer.ufrgs.br/EmQuestao/article/download/68093/40211	10.19132/1808-5245230.31-49	Records Excluded- Title/Abstract Screening: irrelevant to the research question
Rayyan-314	Clinical characteristics and epidemiological situation of dengue fever in Peru: A systematic review	2024	Revista del Cuerpo Medico Hospital Nacional Almanzor Aguinaga Asenjo	Negreiros, G. C. L. and Vásquez, S. R. and Hipólito, J. V. V.	https://www.scopus.com/inward/record.uri?eid=2-s2.0-85195020584&doi=10.35434%2frcmhnaaa.2024.171.2409&partnerID=40&md5=a32513f84c8c27a60268d47440ce31eb	10.35434/rcmhnaaa.2024.171.2409	Records Excluded- Full text review: Incorrect design
Rayyan-315	Um estudo da propagação geográfica da dengue no Peru	2021		Nelson, Q. Cuba and Lucy, T. Takahashi	https://app.dimensions.ai/details/publication/pub.1144047229 https://proceedings.sbmac.org.br/sbmac/article/download/3661/3690	10.5540/03.2021.008.01.0490	Records Excluded- Title/Abstract Screening: irrelevant to the research question
Rayyan-316	Características clínicas y epidemiológicas de las muertes por dengue durante un brote en el norte del Perú	2023	Revista Peruana de Medicina Experimental y Salud Pública	Néstor, Luque and Catia, Cilloniz and María, J. Pons and Fernando, Donaires and Roger, Albornoz and Moisés, Mendocilla-Risco and Manuel, Espinoza	https://app.dimensions.ai/details/publication/pub.1157483950 https://rpmesp.ins.gob.pe/index.php/rpmesp/article/download/12148/5258	10.17843/rpmesp.2023.401.12148	Records Excluded- Title/Abstract Screening: irrelevant to the research question
Rayyan-317	Dengue epidemiology in selected endemic countries: factors influencing expansion factors as estimates of underreporting	2015	Tropical Medicine & International Health	Nguyen, T. Toan and Stefania, Rossi and Gabriella, Prisco and Nicola, Nante and Simonetta, Viviani	https://app.dimensions.ai/details/publication/pub.1024057672 https://onlinelibrary.wiley.com/doi/pdfdirect/10.1111/tmi.12498	10.1111/tmi.12498	Records Excluded- Title/Abstract Screening: irrelevant to the research question
Rayyan-318	Variation in virulence of dengue virus	1999	The Lancet	Nicholas, J. White	https://app.dimensions.ai/details/publication/pub.1032947948	10.1016/s0140-6736(99)00236-6	Records Excluded- Title/Abstract Screening: irrelevant to the research question
Rayyan-319	Knowledge and practices regarding dengue prevention in a Peruvian city affected by a dengue epidemic following the 2018 coastal child	2019	Revista Cubana de Medicina Tropical	Niño-Effio, B. S. and Yong-Cadena, H. A. and Díaz-Vélez, C.	https://www.scopus.com/inward/record.uri?eid=2-s2.0-85075433620&partnerID=40&md5=1106c784c0e139fe95e5f9863e594b9e		Records Excluded- Title/Abstract Screening: irrelevant to the research question
Rayyan-320	Dengue: una enfermedad reemergente en el departamento del Cusco, Perú	2015	Anales de la Facultad de Medicina	Noé Atamari, Anahui and Jhonatan, A. Marroquin Santa Cruz and Edwards Adrián Aguirre, Valenzuela	https://app.dimensions.ai/details/publication/pub.1067772511 https://revistasinvestigacion.unmsm.edu.pe/index.php/anales/article/download/11149/10095	10.15381/anales.v76i2.11149	Records Excluded- Full text review: Incorrect design
Rayyan-321	O-200 OCCUPATIONAL SAFETY AND HEALTH PRACTICES IN AN AGRICULTURAL COMPANY IN PIURA, PERU	2024	Occupational Medicine	Norvil Antonio Mera, Chu	https://app.dimensions.ai/details/publication/pub.1173581869	10.1093/occmed/kqae023.0993	Records Excluded- Title/Abstract Screening: irrelevant to the research question
Rayyan-322	Coinfección por dengue y leptospirosis en una niña de la Amazonía Peruana	2015	Rev. peru. med. exp. salud publica	Núñez-Garbín, Alexandra and Espinoza-Figueroa, Jossué and Sihuincha-Maldonado, Moisés and Suarez-Ognio, Luis	http://www.scielo.org.pe/scielo.php?script=sci_arttext&pid=S1726-46342015000100025&lng=es&nrm=iso&tlng=es	10.1590/S1726-46342015000100025	Records Excluded- Title/Abstract Screening: irrelevant to the research question
Rayyan-323	[Coinfection of dengue and leptospirosis in a girl from the peruvian amazon]	2015	Rev Peru Med Exp Salud Publica	Nц╨ц╠ez-Garbц╜n, A. and Espinoza-Figueroa, J. and Sihuincha-Maldonado, M. and Suarez-Ognio, L.			Records Excluded- Title/Abstract Screening: irrelevant to the research question
Rayyan-324	Human febrile illness caused by encephalomyocarditis virus infection, peru	2009	Emerging Infectious Diseases	Oberste, M. S. and Gotuzzo, E. and Blair, P. and Nix, W. A. and Ksiazek, T. G. and Comer, J. A. and Rollin, P. and Goldsmith, C. S. and Olson, J. and Kochel, T. J.	https://www.scopus.com/inward/record.uri?eid=2-s2.0-65349109321&doi=10.3201%2feid1504.081428&partnerID=40&md5=d32fdf93937ee051f1fed13290e37bf0	10.3201/eid1504.081428	Records Excluded- Title/Abstract Screening: irrelevant to the research question
Rayyan-325	Identification and genetic analysis of Panama-genotype Venezuelan equine encephalitis virus subtype ID in Peru	1998	Am J Trop Med Hyg	Oberste, M. S. and Weaver, S. C. and Watts, D. M. and Smith, J. F.		10.4269/ajtmh.1998.58.41	Records Excluded- Title/Abstract Screening: irrelevant to the research question
Rayyan-326	Peruvian plant resources as potential natural controllers of adult Aedes aegypti	2023	Journal of Experimental Biology and Agricultural Sciences	Ofelia Magdalena Córdova Paz, Soldán and Franklin Vargas, Vásquez and Edmundo Venegas, Casanova and Ricardo Diego Duarte Galhardo de, Albuquerque	https://app.dimensions.ai/details/publication/pub.1156050010 https://jebas.org/ojs/index.php/jebas/article/download/857/343	10.18006/2023.11(1).119.131	Records Excluded- Title/Abstract Screening: irrelevant to the research question
Rayyan-327	COMPARISON OF CLINICAL DIAGNOSIS AND SYMPTOM CLUSTERS FOR DIFFERENTIATING DENGUE FROM OTHER ACUTE FEBRILE ILLNESSES IN IQUITOS, PERU	2015	AMERICAN JOURNAL OF TROPICAL MEDICINE AND HYGIENE	Olkowski, S. and Vilcarromero, S. and Ampuero, J. S. and Alvarez, C. and Hontz, R. D. and Morrison, A. C. and Scott, T. W.			Records Excluded- Title/Abstract Screening: irrelevant to the research question
Rayyan-328	Capítulo 13: Crisis política, jurídica y precariedad en la salud pública en epidemia del dengue en Perú	2023	Gestión del conocimiento. Perspectiva multidisciplinaria (libro 59)	Omar Pezo, Jiménez and Ulises Massino Peñaloza De La, Torre and Vanessa Catherine Peñaloza de la, Torre and Olga Elizabeth Salazar, Paco and Jaime Humpiri, Flores and Marian Antonia Anampa, Paucar	https://app.dimensions.ai/details/publication/pub.1167091289	10.59899/ges-cono-59-c13	Records Excluded- Title/Abstract Screening: irrelevant to the research question
Rayyan-329	Promoción de estrategias para el estímulo de la participación comunitaria y la educación popular en el control del dengue a través de la comunicación social: Reunión Subregional Países Andinos Bolivia, Colombia, Ecuador, Perú y Venezuela. Lima, Perú 25 al 27 de abril del 2000	2000		Organización Panamericana de la, Salud	https://pesquisa.bvsalud.org/portal/resource/es/lil-341544		Records Excluded- Title/Abstract Screening: irrelevant to the research question
Rayyan-330	Documento de sistematización. Respuesta a los brotes de dengue en las ciudades de Pucallpa e Iquitos, Perú	2013		Organización Panamericana de la, Salud	https://iris.paho.org/handle/10665.2/3469		Records Excluded- Title/Abstract Screening: irrelevant to the research question
Rayyan-331	Fluxograma para atención de casos de dengue en el Perú	2013		Organización Panamericana de la, Salud and Peru, Ministerio de Salud	https://iris.paho.org/handle/10665.2/33811		Records Excluded- Title/Abstract Screening: irrelevant to the research question
Rayyan-332	Simulation of the dynamics of the dengue pattern in the province of Condorcanqui, Department of Amazonas-Peru	2024	International Seven Journal of Multidisciplinary	Oscar Esteban García, Grados and José Orlando Namuche, Paiva and Edinson Enrique Reyes, Alva and José Luis Farro, Quesquén and Manuel Esteves, Pairazaman and Luis, A. R. Ramirez	https://app.dimensions.ai/details/publication/pub.1172080839 https://sevenpublicacoes.com.br/index.php/ISJM/article/download/4475/7954	10.56238/isevmjv3n3-003	Records Excluded- Title/Abstract Screening: irrelevant to the research question
Rayyan-333	GC‐MS Profile, Antioxidant Activity, and In Silico Study of the Essential Oil from Schinus molle L. Leaves in the Presence of Mosquito Juvenile Hormone‐Binding Protein (mJHBP) from Aedes aegypti	2022	BioMed Research International	Oscar, Herrera-Calderon and Haydee, Chavez and Edwin Carlos, Enciso-Roca and Pablo Williams, Común-Ventura and Renan Dilton, Hañari-Quispe and Linder, Figueroa-Salvador and Eddie, Loyola-Gonzales and Josefa Bertha, Pari-Olarte and Nada, H. Aljarba and Saad, Alkahtani and Gaber El-Saber, Batiha	https://app.dimensions.ai/details/publication/pub.1147912119 https://downloads.hindawi.com/journals/bmri/2022/5601531.pdf	10.1155/2022/5601531	Records Excluded- Title/Abstract Screening: irrelevant to the research question
Rayyan-334	Perfil clínico, epidemiológico del brote epidémico de dengue durante El Fenómeno el Niño Costero 2017, Red Asistencial Piura, Perú	2018	Revista del Cuerpo Médico del HNAAA	Oscar, Medrano-Velásquez and Elmer, Córdova-Calle and Pedro Máximo, Ojeda-Gallo and Cristian, Díaz-Vélez	https://app.dimensions.ai/details/publication/pub.1122719269 https://doi.org/10.35434/rcmhnaaa.2018.111.60	10.35434/rcmhnaaa.2018.111.60	Records Excluded- Title/Abstract Screening: irrelevant to the research question
Rayyan-335	Infectious agents in biological samples from patients with Guillain-Barrц╘ syndrome in Peru, 2018-2019	2020	Rev Peru Med Exp Salud Publica	Pachas, P. and Donaires, F. and Gavilц║n, R. G. and Quino, W. and Vidal, M. and Cabezas, C. and Garcц╜a, M. and Huaringa, M. and Peceros, F. and Valdivia, F. and Solari, L.		10.17843/rpmesp.2020.374.5169	Records Excluded- Title/Abstract Screening: irrelevant to the research question
Rayyan-336	Magnitude of the first outbreak of dengue fever in the district of Comas, Lima-Peru	2006	AMERICAN JOURNAL OF TROPICAL MEDICINE AND HYGIENE	Pachas, P. and Sarria, M. and Garcia, M. P. and Suarez-Ognio, L. and Avila, J. and Munayco, C. and Pardo, K. and Roldan, L. and Cabrera, R. and Beingolea, L. and Bolarte, J. and Escudero, J. and Rojas, I. and Fuentes, L.			Records Excluded- Title/Abstract Screening: irrelevant to the research question
Rayyan-337	[Rickettsial species in human cases with non-specific acute febrile syndrome in Peru]	2018	Rev Peru Med Exp Salud Publica	Palacios-Salvatierra, R. and Cц║ceres-Rey, O. and Vц║squez-Domц╜nguez, A. and Mosquera-Visaloth, P. and Anaya-Ramц╜rez, E.		10.17843/rpmesp.2018.354.3646	Records Excluded- Title/Abstract Screening: irrelevant to the research question
Rayyan-338	Factors behind people’s reluctance towards dengue vector control actions in three districts in Northern Peru	2016	Revista Peruana de Medicina Experimental y Salud Publica	Palma-Pinedo, H. and Cabrera, R. and Yagui-Moscoso, M.	https://www.scopus.com/inward/record.uri?eid=2-s2.0-84964270672&doi=10.17843%2frpmesp.2016.331.1900&partnerID=40&md5=bbed967df01a657875f76278873ed191	10.17843/rpmesp.2016.331.1900	Records Excluded- Title/Abstract Screening: irrelevant to the research question
Rayyan-339	Factores detrás de la renuencia al control vectorial del dengue en tres distritos del norte del Perú	2016	Rev. peru. med. exp. salud publica	Palma-Pinedo, Helen and Cabrera, Rufino and Yagui-Moscoso, Martín	http://www.rpmesp.ins.gob.pe/index.php/rpmesp/article/view/1900/1712		Records Excluded- Title/Abstract Screening: irrelevant to the research question
Rayyan-340	Dengue diagnosis in an endemic area of Peru: Clinical characteristics and positive frequencies by RT-PCR and serology for NS1, IgM, and IgG	2019	Int J Infect Dis	Palomares-Reyes, C. and Silva-Caso, W. and Del Valle, L. J. and Aguilar-Luis, M. A. and Weilg, C. and Martins-Luna, J. and Viц╠as-Ospino, A. and Stimmler, L. and Mallqui Espinoza, N. and Aquino Ortega, R. and Espinoza Espц╜ritu, W. and Misaico, E. and Del Valle-Mendoza, J.		10.1016/j.ijid.2019.01.022	Included in the study
Rayyan-341	The need for multisectoral actions for dengue control in Peru: A One Health approach	2023	Anales de la Facultad de Medicina	Pampa-Espinoza, L. and Espinoza-Venegas, L. and Moscoso, M. Y.	https://www.scopus.com/inward/record.uri?eid=2-s2.0-85178105600&doi=10.15381%2fanales.v84i4.26087&partnerID=40&md5=e7c6291aa2ec569b2fbe60ec3e842648	10.15381/anales.v84i4.26087	Records Excluded- Title/Abstract Screening: irrelevant to the research question
Rayyan-342	Necesidad de acciones multisectoriales para el control del dengue en el Perú: Aproximación con el enfoque de Una Salud	2023	An. Fac. Med. (Perú)	Pampa-Espinoza, Luis and Espinoza-Venegas, Luis and Yagui Moscoso, Martin	http://www.scielo.org.pe/scielo.php?script=sci_arttext&pid=S1025-55832023000400482&lng=en&nrm=iso&tlng=en		Records Excluded- Title/Abstract Screening: irrelevant to the research question
Rayyan-343	EMERGENCE OF THE COSMOPOLITAN GENOTYPE OF DENGUE VIRUS SEROTYPE 2 (DENV2) IN MADRE DE DIOS, PERU, 2019	2022	Revista Peruana de Medicina Experimental y Salud Publica	Paquita García, M. and Padilla, C. and Figueroa, D. and Manrique, C. and Cabezas, C.	https://www.scopus.com/inward/record.uri?eid=2-s2.0-85128420221&doi=10.17843%2frpmesp.2022.391.10861&partnerID=40&md5=3ef0f1a3d8e76cde3fc0ab661b39b147	10.17843/rpmesp.2022.391.10861	Records Excluded- Title/Abstract Screening: irrelevant to the research question
Rayyan-344	The impact of indoor residual spraying of deltamethrin on dengue vector populations in the Peruvian Amazon	2016	Acta Trop	Paredes-Esquivel, C. and Lenhart, A. and del Rц╜o, R. and Leza, M. M. and Estrugo, M. and Chalco, E. and Casanova, W. and Miranda, Mц│		10.1016/j.actatropica.2015.10.020	Records Excluded- Title/Abstract Screening: irrelevant to the research question
Rayyan-345	Infectivity of three Mayaro Virus geographic isolates in human cell lines	2023	Acta Tropica	Patel, Aum R. and Dulcey, Melissa and Abid, Nabil and Cash, Melanie N. and Dailey, Jordan and Salemi, Marco and Mavian, Carla and Vittor, Amy Y.	https://www.sciencedirect.com/science/article/pii/S0001706X23000815	https://doi.org/10.1016/j.actatropica.2023.106894	Records Excluded- Title/Abstract Screening: irrelevant to the research question
Rayyan-346	Agentes infecciosos en muestras biológicas de pacientes con síndrome de Guillain-Barré en Perú, 2018-2019	2020	Revista Peruana de Medicina Experimental y Salud Pública	Paul, Pachas and Fernando, Donaires and Ronnie, G. Gavilán and Willi, Quino and Margot, Vidal and César, Cabezas and María, García and Maribel, Huaringa and Flor, Peceros and Faviola, Valdivia and Lely, Solari	https://app.dimensions.ai/details/publication/pub.1134330273 https://rpmesp.ins.gob.pe/rpmesp/article/download/5169/3824	10.17843/rpmesp.2020.374.5169	Records Excluded- Title/Abstract Screening: irrelevant to the research question
Rayyan-347	Cross-cultural dynamics in rural Peru	2006	Mil Med	Paz, D. A. and Blair, P. J.		10.7205/milmed.171.12.1243	Records Excluded- Title/Abstract Screening: irrelevant to the research question
Rayyan-348	Comparative Analysis of Mosquito Trap Counts In the Peruvian Amazon: Effect of Trap Type and Other Covariates On Counts and Diversity	2018	J Am Mosq Control Assoc	Peck, G. W. and Castro-Llanos, F. and LцЁpez-Sifuentes, V. M. and Vц║squez, G. M. and Lindroth, E.		10.2987/17-6724.1	Records Excluded- Title/Abstract Screening: irrelevant to the research question
Rayyan-349	Características epidemiológicas y serológicas de los pacientes con dengue probable, en un hospital de Lambayeque, Perú	2019	Revista Experiencia en Medicina del Hospital Regional Lambayeque	Percy Eduardo Torres, Coronado and Franklin Rómulo, Aguilar-Gamboa and Génesis, Guevara-Vásquez	https://app.dimensions.ai/details/publication/pub.1124932079 http://rem.hrlamb.gob.pe/index.php/REM/article/download/323/184	10.37065/rem.v5i1.323	Included in the study
Rayyan-350	An agent-based model of dengue virus transmission shows how uncertainty about breakthrough infections influences vaccination impact projections	2019	PLOS Computational Biology	Perkins, T. Alex and Robert, C. Reiner and Guido, España and Quirine, A. ten Bosch and Amit, Verma and Kelly, A. Liebman and Valerie, A. Paz-Soldan and John, P. Elder and Amy, C. Morrison and Steven, T. Stoddard and Uriel, Kitron and Gonzalo, M. Vazquez-Prokopec and Thomas, W. Scott and David, L. Smith	https://app.dimensions.ai/details/publication/pub.1112898454 https://journals.plos.org/ploscompbiol/article/file?id=10.1371/journal.pcbi.1006710&type=printable	10.1371/journal.pcbi.1006710	Records Excluded- Title/Abstract Screening: irrelevant to the research question
Rayyan-351	Calling in sick: impacts of fever on intra-urban human mobility	2016	Proceedings of the Royal Society B: Biological Sciences	Perkins, T. Alex and Valerie, A. Paz-Soldan and Steven, T. Stoddard and Amy, C. Morrison and Brett, M. Forshey and Kanya, C. Long and Eric, S. Halsey and Tadeusz, J. Kochel and John, P. Elder and Uriel, Kitron and Thomas, W. Scott and Gonzalo, M. Vazquez-Prokopec	https://app.dimensions.ai/details/publication/pub.1031048423 https://royalsocietypublishing.org/doi/pdf/10.1098/rspb.2016.0390	10.1098/rspb.2016.0390	Records Excluded- Title/Abstract Screening: irrelevant to the research question
Rayyan-352	Norma técnica de salud para la atención integral de pacientes con dengue en el Perú. NTS N° 211-MINSA/DGIESP-2024	2024		Perú. Instituto Nacional de Salud . Dirección General de Intervenciones Estratégicas en Salud, Pú...	https://bvs.minsa.gob.pe/local/fi-admin/RM-175-2024-minsa.pdf		Records Excluded- Title/Abstract Screening: irrelevant to the research question
Rayyan-353	Lineamientos para el manejo del dengue en zonas de desastre Perú 2017	2017		Perú. Ministerio de, Salud	https://fi-admin.bvsalud.org/document/view/4encd		Records Excluded- Title/Abstract Screening: irrelevant to the research question
Rayyan-354	Norma técnica de salud para la vigilancia epidemiológica y diagnóstico de laboratorio de dengue, chikungunya, zika y otras arbovirosis en el Perú	2016		Perú. Ministerio de, Salud and Centro Nacional de, Epidemiología and Prevención y Control de, Enfermedades	http://www.dge.gob.pe/portal/docs/tools/arbovirosis18.pdf		Records Excluded- Title/Abstract Screening: irrelevant to the research question
Rayyan-355	Procedimientos y lineamientos en la vigilancia de febriles y casos probables de dengue en el Perú	2005		Perú. Ministerio de, Salud and Dirección General de, Epidemiología	https://fi-admin.bvsalud.org/document/view/64rsz		Records Excluded- Title/Abstract Screening: irrelevant to the research question
Rayyan-356	Conocimientos, actitudes y prácticas de la población frente al dengue: Lima y macro región norte del Perú	2004		Perú. Ministerio de Salud. Dirección General de Promoción de la Salud. Proyecto, Vigia	https://bvs.minsa.gob.pe/local/MINSA/511_MINSA338-1.pdf https://bvs.minsa.gob.pe/local/MINSA/511_MINSA338-2.pdf		Records Excluded- Title/Abstract Screening: irrelevant to the research question
Rayyan-357	Aprendiendo de la experiencia: Lecciones aprendidas para la preparación y respuesta en el control vectorial ante brotes de dengue en el Perú	2011		Perú. Ministerio de Salud. Dirección General de Salud, Ambiental	https://bvs.minsa.gob.pe/local/MINSA/1828.pdf		Records Excluded- Title/Abstract Screening: irrelevant to the research question
Rayyan-358	Guía de práctica clínica para la atención de casos de dengue en el Perú. R.M. 087-2011/MINSA	2011		Perú. Ministerio de Salud. Dirección General de Salud de las, Personas	https://bvs.minsa.gob.pe/local/MINSA/1377.pdf		Records Excluded- Title/Abstract Screening: irrelevant to the research question
Rayyan-359	Guía de práctica clínica para la atención de casos de dengue en el Perú	2012		Perú. Ministerio de Salud. Dirección General de Salud de las, Personas	https://bvs.minsa.gob.pe/local/MINSA/2366.pdf		Records Excluded- Title/Abstract Screening: irrelevant to the research question
Rayyan-360	Primer brote de dengue documentado en la región amazónica del Perú	1993	Boletín de la Oficina Sanitaria Panamericana (OSP)	Phillips, Irving and Need, James and Escamilla, Joel and Colán, Ernesto and Sánchez, Sara and Rodríguez, Marcela and Vásquez, Luz and Sarmiento, José and Betz, Thomas and Travassos da Rosa, Amelia	https://pesquisa.bvsalud.org/portal/resource/es/pah-14379		Records Excluded- Title/Abstract Screening: irrelevant to the research question
Rayyan-361	First documented outbreak of dengue in the Peruvian Amazon region	1992	Bull Pan Am Health Organ	Phillips, I. and Need, J. and Escamilla, J. and Colц║n, E. and Sц║nchez, S. and Rodrц╜guez, M. and Vц║squez, L. and Seminario, J. and Betz, T. and da Rosa, A. T.			Records Excluded- Title/Abstract Screening: irrelevant to the research question
Rayyan-362	Climate change and dengue: analysis of historical health and environment data for Peru	2011	TROPICAL MEDICINE & INTERNATIONAL HEALTH	Picard, C. and Findlater, A. and Berrang-Ford, L. and Ciampi, A. and Gotuzzo, E. and Brewer, T.			Records Excluded- Title/Abstract Screening: irrelevant to the research question
Rayyan-363	ANNUAL FIELD EPIDEMIOLOGY COURSE: A SIMULATED INVESTIGATION OF A FEBRILE ILLNESS IN TUMBES, PERU	2014	CRITICAL CARE MEDICINE	Pilli, S. and Kumar, A. and Lescano, A. and Lozano, P. and Onguti, S. and Sanchez, J. and White, C.			Records Excluded- Title/Abstract Screening: irrelevant to the research question
Rayyan-364	Susceptibility to insecticides and resistance mechanisms in three populations of Aedes aegypti from Peru	2019	Parasit Vectors	Pinto, J. and Palomino, M. and Mendoza-Uribe, L. and Sinti, C. and Liebman, K. A. and Lenhart, A.		10.1186/s13071-019-3739-6	Records Excluded- Title/Abstract Screening: irrelevant to the research question
Rayyan-365	Immunogenicity and Safety of Yellow Fever Vaccine (Stamaril) When Administered Concomitantly With a Tetravalent Dengue Vaccine Candidate in Healthy Toddlers at 12–13 Months of Age in Colombia and Peru	2016	The Pediatric Infectious Disease Journal	Pio, López and Claudio, F. Lanata and Betzana, Zambrano and Margarita, Cortés and Teresa, Andrade and Isabel, Amemiya and Cynthia, Terrones and Ana, I. Gil and Hector, Verastegui and Viviana, Marquez and Denis, Crevat and John, Jezorwski and Fernando, Noriega	https://app.dimensions.ai/details/publication/pub.1052655433	10.1097/inf.0000000000001250	Records Excluded- Title/Abstract Screening: irrelevant to the research question
Rayyan-366	Emergencia sanitaria por dengue en el Perú: necesidad de una asignación presupuestal acorde a la situación epidemiológica	2023	Rev. peru. med. exp. salud publica	Pisfil Benites, Nilthon Ivan and Vilcarromero, Stalin and Azañedo, Diego	https://rpmesp.ins.gob.pe/index.php/rpmesp/article/view/13117/5417	10.17843/rpmesp.2023.403.13117	Records Excluded- Title/Abstract Screening: irrelevant to the research question
Rayyan-367	Dengue health emergency in Peru: need for a budget allocation in line with the epidemiological scenario	2023	Rev Peru Med Exp Salud Publica	Pisfil-Benites, N. and Vilcarromero, S. and Azaц╠edo, D.		10.17843/rpmesp.2023.403.13117	Records Excluded- Title/Abstract Screening: irrelevant to the research question
Rayyan-368	WHOLE GENOME ANALYSIS REVEALS HIGHLY LOCALIZED TRANSMISSION CHAINS AND A GRAVITY DYNAMIC OF DENGUE 3 SPREAD WITHIN A HYPERENDEMIC CITY IN THE PERUVIAN AMAZON	2018	AMERICAN JOURNAL OF TROPICAL MEDICINE AND HYGIENE	Pollett, S. and Cruz, C. and Torre, A. and Mores, C. and Jarman, R. G. and Thomas, S. W. and Morrison, A. C. and Leguia, M.			Records Excluded- Title/Abstract Screening: irrelevant to the research question
Rayyan-369	Dengue and COVID-19 Co-Circulation in the Peruvian Amazon: A Population-Based Study	2023	Am J Trop Med Hyg	Pons, M. J. and Mayanga-Herrera, A. and Ulloa, G. M. and Ymaц╠a, B. and Medina, S. and Alava, F. and ц│lvarez-Antonio, C. and Meza-Sц║nchez, G. and Calampa, C. and Casanova, W. and Carey, C. and Rodrц╜guez-Ferrucci, H. and Morrison, A. C. and Quispe, A. M.		10.4269/ajtmh.22-0539	Records Excluded- Title/Abstract Screening: irrelevant to the research question
Rayyan-370	The 2023 extreme coastal El Niño: Atmospheric and air-sea coupling mechanisms	2024	Science Advances	Qihua, Peng and Shang-Ping, Xie and Gino, A. Passalacqua and Ayumu, Miyamoto and Clara, Deser	https://app.dimensions.ai/details/publication/pub.1170033125 https://www.science.org/doi/pdf/10.1126/sciadv.adk8646?download=true	10.1126/sciadv.adk8646	Records Excluded- Title/Abstract Screening: irrelevant to the research question
Rayyan-371	Model-based analysis of experimental data from interconnected, row-configured huts elucidates multifaceted effects of a volatile chemical on Aedes aegypti mosquitoes	2018	Parasites & Vectors	Quirine, A. ten Bosch and Fanny, Castro-Llanos and Hortance, Manda and Amy, C. Morrison and John, P. Grieco and Nicole, L. Achee and Perkins, T. Alex	https://app.dimensions.ai/details/publication/pub.1105110908 https://parasitesandvectors.biomedcentral.com/track/pdf/10.1186/s13071-018-2919-0	10.1186/s13071-018-2919-0	Records Excluded- Title/Abstract Screening: irrelevant to the research question
Rayyan-372	Dengue vaccines and vaccination status in Peru and Latin America	2024	Anales de la Facultad de Medicina	Quispe-Vicuña, C. and Araoz-Salinas, J. M. and Ortiz-Saavedra, B. and Gonzales-Zamora, J. A.	https://www.scopus.com/inward/record.uri?eid=2-s2.0-85203051077&doi=10.15381%2fanales.v85i2.27783&partnerID=40&md5=a2590159978093d6b89c2059afd9ab5d	10.15381/anales.v85i2.27783	Records Excluded- Title/Abstract Screening: irrelevant to the research question
Rayyan-373	A CHEIA HISTÓRICA DO RIO MADEIRA NO ANO DE 2014: RISCOS E IMPACTOS À SAÚDE EM PORTO VELHO (RO)	2015	Hygeia - Revista Brasileira de Geografia Médica e da Saúde	Rafael Rodrigues da, Franca and Francisco de Assis, Mendonça	https://app.dimensions.ai/details/publication/pub.1153324842 https://seer.ufu.br/index.php/hygeia/article/download/30374/17744	10.14393/hygeia1130374	Records Excluded- Title/Abstract Screening: irrelevant to the research question
Rayyan-374	Oxidative Stress Biomarkers as Prognostic Indicators of Severity in Patients With Dengue	2018	Global Journal of Health Science	Raimundo, Castro-Orozco and Adolfo, Marcelo and María Paquita, Garcia and Nancy, Merino and Oscar, Escalante-Maldonado and Cinthya, Mora and Marlon, Rodriguez	https://app.dimensions.ai/details/publication/pub.1110666471 https://www.ccsenet.org/journal/index.php/gjhs/article/download/0/0/37846/38266	10.5539/gjhs.v11n1p46	Records Excluded- Title/Abstract Screening: irrelevant to the research question
Rayyan-375	Diferencias y similitudes entre las estrategias de gestión integrada para la prevención y control del dengue en Colombia y Perú	2015	Revista Peruana de Medicina Experimental y Salud Pública	Raimundo, Castro-Orozco and Nelson, Alvis-Guzmán and Rubén, Gómez-Arias	https://app.dimensions.ai/details/publication/pub.1068470890 https://rpmesp.ins.gob.pe/index.php/rpmesp/article/download/1775/1693	10.17843/rpmesp.2015.324.1775	Records Excluded- Title/Abstract Screening: irrelevant to the research question
Rayyan-376	First Dengue Outbreak in Villa Maria del Triunfo District, Lima, Peru 2013	2015	INTERNATIONAL JOURNAL OF EPIDEMIOLOGY	Ramirez, G. and Paredes, A. and Estacio, C. and Rojas, L. and Moreno, D. and Lazaro, M. and Vallenas, F. and Arca, J. M.			Records Excluded- Title/Abstract Screening: irrelevant to the research question
Rayyan-377	Primer reporte de un brote de dengue en balsas, Amazonas, Perú, durante 2021 y 2022	2023	Rev. Fac. Med. Hum	Ramírez-Orrego, Lourdes and M. Rojas, Luis and J. Campos, Christian and Gutierrez, Carmen and M. Chenet, Stella and Gonzales, Lizandro	http://www.scielo.org.pe/scielo.php?script=sci_arttext&pid=S2308-05312023000300028&lng=en&nrm=iso&tlng=en		Records Excluded- Full text review: No report in population with febrile illness
Rayyan-378	FIRST REPORT OF A DENGUE OUTBREAK IN BALSAS, AMAZONAS, PERU, DURING 2021 AND 2022	2023	Revista de la Facultad de Medicina Humana	Ramírez-Orrego, L. and Rojas, L. M. and Campos, C. J. and Gutierrez, C. and Chenet, S. M. and Gonzales, L.	https://www.scopus.com/inward/record.uri?eid=2-s2.0-85195097638&doi=10.25176%2fRFMH.v23i3.5846&partnerID=40&md5=c4a350e2b053755725b8ff221589f2cd	10.25176/RFMH.v23i3.5846	Records Excluded- Title/Abstract Screening: irrelevant to the research question
Rayyan-379	SIR-SI model with a Gaussian transmission rate: Understanding the dynamics of dengue outbreaks in Lima, Peru	2023	PLoS One	Ramц╜rez-Soto, M. C. and Machuca, J. V. B. and Stalder, D. H. and Champin, D. and Mц║rtinez-Fernц║ndez, M. G. and Schaerer, C. E.		10.1371/journal.pone.0284263	Records Excluded- Title/Abstract Screening: irrelevant to the research question
Rayyan-380	Comparación clínica y laboratorial de la fiebre amarilla severa versus dengue grave en Perú	2022	Boletín de Malariología y Salud Ambiental	Raúl, Montalvo and Anibal, Diaz-Lazo and Miguel, Montalvo and Carina, Ninahuanca	https://app.dimensions.ai/details/publication/pub.1152745272 http://iaes.edu.ve/iaespro/ojs/index.php/bmsa/article/download/587/813	10.52808/bmsa.7e6.625.012	Records Excluded- Title/Abstract Screening: irrelevant to the research question
Rayyan-381	Epidemiological and clinical characteristics of dengue and zika infections during the El Nino Costero phenomenon in 2017 in Chincha, Peru	2021	REVISTA DE INVESTIGACIONES VETERINARIAS DEL PERU	Reátegui, A. and Falcón, N.		10.15381/rivep.v32i2.20005	Records Excluded- Title/Abstract Screening: irrelevant to the research question
Rayyan-382	Epidemiological and ecological characteristics of past dengue virus infection in Santa Clara, Peru	2001	Tropical Medicine and International Health	Reiskind, M. H. and Baisley, K. J. and Calampa, C. and Sharp, T. W. and Watts, D. M. and Wilson, M. L.	https://www.scopus.com/inward/record.uri?eid=2-s2.0-0035066589&doi=10.1046%2fj.1365-3156.2001.00703.x&partnerID=40&md5=f76f631d5d9b0e3549eb8fa007322016	10.1046/j.1365-3156.2001.00703.x	Records Excluded- Title/Abstract Screening: irrelevant to the research question
Rayyan-383	Molecular detection and clinical characteristics of Bartonella bacilliformis, Leptospira spp., and Rickettsia spp. in the Southeastern Peruvian Amazon basin	2018	BMC Infect Dis	Ricapa-Antay, F. and Diaz-Melon, K. and Silva-Caso, W. and Del Valle, L. J. and Aguilar-Luis, M. A. and Vasquez-Achaya, F. and Palomares-Reyes, C. and Weilg, P. and Li, D. and Manrique, C. and Del Valle-Mendoza, J.		10.1186/s12879-018-3541-7	Records Excluded- Title/Abstract Screening: irrelevant to the research question
Rayyan-384	The Impact of Road Construction on Subjective Well-Being in Communities in Madre de Dios, Peru	2018	Int J Environ Res Public Health	Riley-Powell, A. R. and Lee, G. O. and Naik, N. S. and Jensen, K. E. and O'Neal, C. and SalmцЁn-Mulanovich, G. and Hartinger, S. M. and Bausch, D. G. and Paz-Soldan, V. A.		10.3390/ijerph15061271	Records Excluded- Title/Abstract Screening: irrelevant to the research question
Rayyan-385	Education Successes Applied to Disaster Preparedness, Meeting Infectious Diseases and Malnutrition Challenges	2018	World Congress on Medical Physics and Biomedical Engineering 2018	Rivas, R. and David, Y. and Clark, T.	https://app.dimensions.ai/details/publication/pub.1104290330	10.1007/978-981-10-9023-3_131	Records Excluded- Title/Abstract Screening: irrelevant to the research question
Rayyan-386	Time-varying, serotype-specific force of infection of dengue virus	2014	Proceedings of the National Academy of Sciences	Robert, C. Reiner and Steven, T. Stoddard and Brett, M. Forshey and Aaron, A. King and Alicia, M. Ellis and Alun, L. Lloyd and Kanya, C. Long and Claudio, Rocha and Stalin, Vilcarromero and Helvio, Astete and Isabel, Bazan and Audrey, Lenhart and Gonzalo, M. Vazquez-Prokopec and Valerie, A. Paz-Soldan and Philip, J. McCall and Uriel, Kitron and John, P. Elder and Eric, S. Halsey and Amy, C. Morri…	https://app.dimensions.ai/details/publication/pub.1034536718 https://www.pnas.org/content/pnas/111/26/E2694.full.pdf	10.1073/pnas.1314933111	Records Excluded- Title/Abstract Screening: irrelevant to the research question
Rayyan-387	Estimating the impact of city-wide Aedes aegypti population control: An observational study in Iquitos, Peru	2019	PLOS Neglected Tropical Diseases	Robert, C. Reiner and Steven, T. Stoddard and Gonzalo, M. Vazquez-Prokopec and Helvio, Astete and Perkins, T. Alex and Moises, Sihuincha and Jeffrey, D. Stancil and David, L. Smith and Tadeuz, J. Kochel and Eric, S. Halsey and Uriel, Kitron and Amy, C. Morrison and Thomas, W. Scott	https://app.dimensions.ai/details/publication/pub.1116059077 https://journals.plos.org/plosntds/article/file?id=10.1371/journal.pntd.0007255&type=printable	10.1371/journal.pntd.0007255	Records Excluded- Title/Abstract Screening: irrelevant to the research question
Rayyan-388	Socially structured human movement shapes dengue transmission despite the diffusive effect of mosquito dispersal	2014	Epidemics	Robert, C. Reiner and Steven, T. Stoddard and Thomas, W. Scott	https://app.dimensions.ai/details/publication/pub.1023745659 https://doi.org/10.1016/j.epidem.2013.12.003	10.1016/j.epidem.2013.12.003	Records Excluded- Title/Abstract Screening: irrelevant to the research question
Rayyan-389	Applying a multi-strain dengue model to epidemics data	2023	Mathematical Biosciences	Robert, G. S. de Araújo and Daniel, C. P. Jorge and Rejane, C. Dorn and Gustavo, Cruz-Pacheco and Esteva, M. Lourdes M and Suani, T. R. Pinho	https://app.dimensions.ai/details/publication/pub.1157646290	10.1016/j.mbs.2023.109013	Records Excluded- Title/Abstract Screening: irrelevant to the research question
Rayyan-390	Sensitivity of two active dengue surveillance programs in Iquitos, Peru	2005	AMERICAN JOURNAL OF TROPICAL MEDICINE AND HYGIENE	Rocha, C. and Morrison, A. and Blair, P. and Kochel, T. and Stancil, J. and Castillo, R. and Espinoza, A. and Sihuincha, M. and Scott, T. and Olson, J.			Records Excluded- Title/Abstract Screening: irrelevant to the research question
Rayyan-391	Comparison of Two Active Surveillance Programs for the Detection of Clinical Dengue Cases in Iquitos, Peru	2009	AMERICAN JOURNAL OF TROPICAL MEDICINE AND HYGIENE	Rocha, C. and Morrison, A. C. and Forshey, B. M. and Blair, P. J. and Olson, J. G. and Stancil, J. D. and Sihuincha, M. and Scott, T. W. and Kochel, T. J.		10.4269/ajtmh.2009.80.656	Records Excluded- Title/Abstract Screening: irrelevant to the research question
Rayyan-392	How vector feeding preference through an infectious host relates to the seasonal transmission rates in a mathematical vector‐host model	2019	Mathematical Methods in the Applied Sciences	Rocio Marilyn Caja, Rivera	https://app.dimensions.ai/details/publication/pub.1120332263	10.1002/mma.5786	Records Excluded- Title/Abstract Screening: irrelevant to the research question
Rayyan-393	South America	2017	Infectious Diseases	Rodrigo Nogueira, Angerami and Luiz Jacintho da, Silva and Alfonso, J. Rodriguez‐Morales	https://app.dimensions.ai/details/publication/pub.1083890598	10.1002/9781119085751.ch23	Records Excluded- Title/Abstract Screening: irrelevant to the research question
Rayyan-394	Características de los exámenes de laboratorio en pacientes con dengue grave en un hospital de Puerto MaldonadoPerú	2014	An. Fac. Med. (Perú)	Rojas Jaimes, Jesús Eduardo and Ramos Castillo, José Raúl	http://revistasinvestigacion.unmsm.edu.pe/index.php/anales/article/view/9782/8634	10.15381/anales.v75i3.9782	Records Excluded- Full text review: No report in population with febrile illness
Rayyan-395	Oropouche fever, an emergent disease from the Americas	2018	Microbes and Infection	Romero-Alvarez, Daniel and Escobar, Luis E.	https://www.sciencedirect.com/science/article/pii/S1286457917302204	https://doi.org/10.1016/j.micinf.2017.11.013	Records Excluded- Title/Abstract Screening: irrelevant to the research question
Rayyan-396	Promotion of healthy practices against dengue in schoolchildren in Huancayo, Peru	2023	Boletin de Malariologia y Salud Ambiental	Rosas, J. C. and Huánuco, J. M. A. and Arias, J. F. G. and Acosta, G. Z. S. and Camasca, R. C. R.	https://www.scopus.com/inward/record.uri?eid=2-s2.0-85163476206&doi=10.52808%2fbmsa.8e7.63ee.015&partnerID=40&md5=d21b3f936e94c13ef5f105843c1febe9	10.52808/bmsa.8e7.63ee.015	Records Excluded- Title/Abstract Screening: irrelevant to the research question
Rayyan-397	Impact of the COVID‐19 pandemic on the incidence of dengue fever in Peru	2021	Journal of Medical Virology	Rubí, Plasencia‐Dueñas and Virgilio, E. Failoc‐Rojas and Alfonso, J. Rodriguez‐Morales	https://app.dimensions.ai/details/publication/pub.1140660315 https://onlinelibrary.wiley.com/doi/pdfdirect/10.1002/jmv.27298	10.1002/jmv.27298	Records Excluded- Title/Abstract Screening: irrelevant to the research question
Rayyan-398	Conocimientos, actitudes y prácticas sobre dengue en estudiantes de educación primaria en Chorrillos, Lima, Perú	2016	Anales de la Facultad de Medicina	Rufino, Cabrera and Andrea Gómez de la Torre-Del, Carpio and Alejandra Isabel Bocanegra, Jesús and Jorge Mauricio Correa, Borit and Francisco Javier Huamaní, Fuente and Paula Valeria Urrunaga, Poma and Elsa, Ibarra-Casablanca	https://app.dimensions.ai/details/publication/pub.1067772577 https://revistasinvestigacion.unmsm.edu.pe/index.php/anales/article/download/11817/10810	10.15381/anales.v77i2.11817	Records Excluded- Title/Abstract Screening: irrelevant to the research question
Rayyan-399	Outbreaks caused by Aedes aegyptis due to El Niц╠o in a coastal area of Peru	2018	Travel Med Infect Dis	Ruiz, E. F. and Vasquez-Galindo, C. M. and Aquije-Pariona, X. M. and Torres-Roman, J. S.		10.1016/j.tmaid.2017.11.003	Records Excluded- Title/Abstract Screening: irrelevant to the research question
Rayyan-400	Coexistence and food sources of adult mosquitoes (Diptera: Culicidae) in a rural health center in Piura, Peru 2024	2024	Rev Peru Med Exp Salud Publica	Ruiz Polo, A. A. and Luis Arismendiz, L. D. and Barrera Rivera, L. V. and Alvarado Aldana, A. and Saavedra Cornejo, K. I. and Juц║rez Vilchez, J. P.		10.17843/rpmesp.2024.413.13696	Records Excluded- Title/Abstract Screening: irrelevant to the research question
Rayyan-401	Analyzing the development of vaccines for flavivirus-endemic scenarios: The case of dengue and dengue vaccine in Peru	2013	Journal of Infectious Diseases	Ruiz-Alejos, A. and Navarro-Huaman, L. and Segura, E. R.	https://www.scopus.com/inward/record.uri?eid=2-s2.0-84887312245&doi=10.1093%2finfdis%2fjit304&partnerID=40&md5=dbc29c5e0878db508934e052e815b623	10.1093/infdis/jit304	Records Excluded- Title/Abstract Screening: irrelevant to the research question
Rayyan-402	Comportamiento alimentario de Aedes aegypti en brotes de dengue de dos zonas rurales del Perú durante el ciclón Yaku y El Niño Global del 2023	2024	Rev. peru. med. exp. salud publica	Ruiz-Polo, Archi Alejandro and Santillan-Valdivia, Rosa Elena and Saavedra-Rios, Cindy Yuriko and Nuñez-Rodriguez, Carlos Martin and Niño-Mendoza, Lya Emilia	http://www.scielosp.org/scielo.php?script=sci_arttext&pid=S1726-46342024000300266	10.1590/S1726-46342024000300266	Records Excluded- Title/Abstract Screening: irrelevant to the research question
Rayyan-403	Aedes aegypti feeding behavior during dengue outbreaks in two rural areas of Peru during the Yaku cyclone and El Niц╠o phenomenon of 2023	2024	Rev Peru Med Exp Salud Publica	Ruiz-Polo, A. A. and Santillan-Valdivia, R. E. and Saavedra-Rios, C. Y. and Nuц╠ez-Rodriguez, C. M. and Niц╠o-Mendoza, L. E.		10.17843/rpmesp.2024.413.13930	Records Excluded- Title/Abstract Screening: irrelevant to the research question
Rayyan-404	An outbreak of leptospirosis among Peruvian military recruits	2003	Am J Trop Med Hyg	Russell, K. L. and Montiel Gonzalez, M. A. and Watts, D. M. and Lagos-Figueroa, R. C. and Chauca, G. and Ore, M. and Gonzalez, J. E. and Moron, C. and Tesh, R. B. and Vinetz, J. M.			Records Excluded- Title/Abstract Screening: irrelevant to the research question
Rayyan-405	Distribución temporoespacial del dengue en Tingo María, Huánuco, Perú	2023	Boletín de Malariología y Salud Ambiental	Ruth Katherine Mendivel, Geronimo and María Cristina Ramos, Toledo and Julio, César and Luján, Minaya and Juan de Dios Aguilar, Sánchez and Sonia Gladys Gutiérrez, Monzón	https://app.dimensions.ai/details/publication/pub.1157830668 http://iaes.edu.ve/iaespro/ojs/index.php/bmsa/article/download/695/915	10.52808/bmsa.8e7.63ee.004	Records Excluded- Title/Abstract Screening: irrelevant to the research question
Rayyan-406	Impacto epidemiológico fronterizo del flujo migratorio venezolano en el Perú 2017-2021	2022	Boletín de Malariología y Salud Ambiental	Ruth Katherine Mendivel, Geronimo and Yanet Castro, Vargas and Alejandro Seminario, Cunya and Alejandra Luz Capcha, Paucar	https://app.dimensions.ai/details/publication/pub.1154748750 http://iaes.edu.ve/iaespro/ojs/index.php/bmsa/article/download/611/833	10.52808/bmsa.7e6.626.002	Records Excluded- Title/Abstract Screening: irrelevant to the research question
Rayyan-407	Differential transcription profiles in Aedes aegypti detoxification genes after temephos selection	2013	Insect Molecular Biology	Saavedra‐Rodriguez, K. and Strode, C. and Flores, A. E. and Garcia‐Luna, S. and Reyes‐Solis, G. and Ranson, H. and Hemingway, J. and Black, W. C.	https://app.dimensions.ai/details/publication/pub.1047871915 https://europepmc.org/articles/pmc4091897?pdf=render	10.1111/imb.12073	Records Excluded- Title/Abstract Screening: irrelevant to the research question
Rayyan-408	Bangladesh records persistently increased number of dengue deaths in recent years: Dissecting the shortcomings and means to resolve	2024	IJID Regions	Sakirul, Khan and Mohammad Fazle, Akbar and Mamun Al, Mahtab and Takaaki, Yahiro and Takehiro, Hashimoto and Kazunori, Kimitsuki and Akira, Nishizono	https://app.dimensions.ai/details/publication/pub.1173163268 https://doi.org/10.1016/j.ijregi.2024.100395	10.1016/j.ijregi.2024.100395	Records Excluded- Title/Abstract Screening: irrelevant to the research question
Rayyan-409	TRANSMISSION PATTERNS AND RISK CLUSTERING OF DENGUE VIRUS INFECTION IN PUERTO MALDONADO, PERU	2015	AMERICAN JOURNAL OF TROPICAL MEDICINE AND HYGIENE	Salmon, G. and Guezala, M. C. and Blazes, D. L. and Lescano, A. G. and Montgomery, J. M. and Bausch, D. G. and Pan, W. K.			Records Excluded- Title/Abstract Screening: irrelevant to the research question
Rayyan-410	Economic burden of dengue virus infection at the household level among residents of Puerto Maldonado, Peru	2015	American Journal of Tropical Medicine and Hygiene	Salmon-Mulanovich, G. and Blazes, D. L. and Lescano, A. G. and Bausch, D. G. and Montgomery, J. M. and Pan, W. K.	https://www.scopus.com/inward/record.uri?eid=2-s2.0-84943535614&doi=10.4269%2fajtmh.14-0755&partnerID=40&md5=5d7414087f3513a562e5ac2ca9c056be	10.4269/ajtmh.14-0755	Records Excluded- Title/Abstract Screening: irrelevant to the research question
Rayyan-411	Individual and Spatial Risk of Dengue Virus Infection in Puerto Maldonado, Peru	2018	Am J Trop Med Hyg	SalmцЁn-Mulanovich, G. and Blazes, D. L. and Guezala, V. Mc and Rios, Z. and Espinoza, A. and Guevara, C. and Lescano, A. G. and Montgomery, J. M. and Bausch, D. G. and Pan, W. K.		10.4269/ajtmh.17-1015	Records Excluded- Title/Abstract Screening: irrelevant to the research question
Rayyan-412	HIGH AND UNSUSTAINABLE COST OF CONTROLLING THE DENGUE VECTOR AEDES AEGYPTI IN THE PERUVIAN AMAZON	2023	medRxiv	Salomón, Durand and Arles, Paredes and Carlos, Pacheco and Ray, Fernandez and Jose, Herrera and Cesar, Cabezas	https://app.dimensions.ai/details/publication/pub.1167263129 https://www.medrxiv.org/content/medrxiv/early/2023/12/21/2023.12.19.23300246.full.pdf	10.1101/2023.12.19.23300246	Records Excluded- Title/Abstract Screening: irrelevant to the research question
Rayyan-413	Costo del control de Aedes aegypti en la Amazonía peruana	2024	Revista Peruana de Medicina Experimental y Salud Pública	Salomon, Durand and Arles, Paredes and Carlos, Pacheco and Ray, Fernandez and Jose, Herrera and César, Cabezas	https://app.dimensions.ai/details/publication/pub.1172152860 https://rpmesp.ins.gob.pe/index.php/rpmesp/article/download/12905/5536	10.17843/rpmesp.2024.411.12905	Records Excluded- Title/Abstract Screening: irrelevant to the research question
Rayyan-414	Frecuencia elevada de casos de dengue grave durante la epidemia por el linaje II del DENV-2 americano/asiático en el Perú	2022	Anales de la Facultad de Medicina	Salomon, Durand and Carlos, Chaves and Carlos, Vidal and Gonzalo, Cervantes and Cesar, Cabezas	https://app.dimensions.ai/details/publication/pub.1152064485 https://revistasinvestigacion.unmsm.edu.pe/index.php/anales/article/download/22285/18439	10.15381/anales.v83i3.22285	Records Excluded- Full text review: No report in population with febrile illness
Rayyan-415	Impact of the dengue epidemic due to a new lineage of DENV-2 American/ Asian genotype in the health services demand in hospital "Cesar Garayar Garcia", Iquitos	2011	Revista peruana de medicina experimental y salud publica	Salomón Durand, Velazco and Víctor Fiestas, Solórzano and Moisés Sihuincha, Maldonado and Carlos Chávez, Lencinas and Vicente Vásquez, Vela and Ciro Torrejón, Flores and Hugo Rodríguez, Ferruchi and César Cabezas, Sánchez	https://app.dimensions.ai/details/publication/pub.1068112504 https://scielosp.org/article/ssm/content/raw/?resource_ssm_path=/media/assets/rpmesp/v28n1/a27v28n1.pdf	10.1590/s1726-46342011000100027	Records Excluded- Title/Abstract Screening: irrelevant to the research question
Rayyan-416	Dengue in Peru: chronicle of recurrent epidemics (1990 -2023), the virus, Aedes aegypti and determinants, where are we going?	2023	Anales de la Facultad de Medicina	Sánchez, C. C.	https://www.scopus.com/inward/record.uri?eid=2-s2.0-85166754162&doi=10.15381%2fanales.v84i2.25721&partnerID=40&md5=ae2845ebd0f69d3d1699b9f961e6164a	10.15381/anales.v84i2.25721	Records Excluded- Title/Abstract Screening: irrelevant to the research question
Rayyan-417	Territorial management of health promotion: The dengue epidemic case in Perú	2018	Globalization and Health Inequities in Latin America	Sánchez, E. P.	https://www.scopus.com/inward/record.uri?eid=2-s2.0-85077284838&doi=10.1007%2f978-3-319-67292-2_14&partnerID=40&md5=62fee6082579bc129b55abe23c5c3447	10.1007/978-3-319-67292-2_14	Records Excluded- Title/Abstract Screening: irrelevant to the research question
Rayyan-418	Reduced Risk of Disease During Postsecondary Dengue Virus Infections	2013	The Journal of Infectious Diseases	Sandra, Olkowski and Brett, M. Forshey and Amy, C. Morrison and Claudio, Rocha and Stalin, Vilcarromero and Eric, S. Halsey and Tadeusz, J. Kochel and Thomas, W. Scott and Steven, T. Stoddard	https://app.dimensions.ai/details/publication/pub.1032795700 https://academic.oup.com/jid/article-pdf/208/6/1026/18069813/jit273.pdf	10.1093/infdis/jit273	Records Excluded- Title/Abstract Screening: irrelevant to the research question
Rayyan-419	Sentinel versus passive surveillance for measuring changes in dengue incidence: Evidence from three concurrent surveillance systems in Iquitos, Peru	2016	bioRxiv	Sandra, Olkowski and Steven, T. Stoddard and Eric, S. Halsey and Amy, C. Morrison and Christopher, M. Barker and Thomas, W. Scott	https://app.dimensions.ai/details/publication/pub.1045653550 https://www.biorxiv.org/content/biorxiv/early/2016/02/18/040220.full.pdf	10.1101/040220	Records Excluded- Title/Abstract Screening: irrelevant to the research question
Rayyan-420	Dengue outbreak in Peru affects adults and children	2023	The Lancet Infectious Diseases	Sanjeet, Bagcchi	https://www.sciencedirect.com/science/article/pii/S1473309923002293	https://doi.org/10.1016/S1473-3099(23)00229-3	Records Excluded- Title/Abstract Screening: irrelevant to the research question
Rayyan-421	Experimental infection of suckling mice by subcutaneous inoculation with Oropouche virus	2012	Virus Research	Santos, Rodrigo I. and Almeida, Mariana F. P. and Paula, Flávia E. and Rodrigues, Alcir Humberto and Saranzo, Ariane Mattioli and Paula, André E. and Silva, Maria Lúcia and Correa, Vani Maria Alves and Acrani, Gustavo Olszanski and Neder, Luciano and Arruda, Eurico	https://www.sciencedirect.com/science/article/pii/S0168170212002559	https://doi.org/10.1016/j.virusres.2012.07.006	Records Excluded- Title/Abstract Screening: irrelevant to the research question
Rayyan-422	Evidence for Aedes aegypti (Diptera: Culicidae) Oviposition on Boats in the Peruvian Amazon	2015	Journal of Medical Entomology	Sarah Anne, Guagliardo and Amy, C. Morrison and Jose Luis, Barboza and Dawn, M. Wesson and Loganathan, Ponnusamy and Helvio, Astete and Gonzalo, Vazquez-Prokopec and Uriel, Kitron	https://app.dimensions.ai/details/publication/pub.1059806236 https://academic.oup.com/jme/article-pdf/52/4/726/7426856/tjv048.pdf	10.1093/jme/tjv048	Records Excluded- Title/Abstract Screening: irrelevant to the research question
Rayyan-423	River Boats Contribute to the Regional Spread of the Dengue Vector Aedes aegypti in the Peruvian Amazon	2015	PLOS Neglected Tropical Diseases	Sarah Anne, Guagliardo and Amy, C. Morrison and Jose Luis, Barboza and Edwin, Requena and Helvio, Astete and Gonzalo, Vazquez-Prokopec and Uriel, Kitron	https://app.dimensions.ai/details/publication/pub.1050293079 https://journals.plos.org/plosntds/article/file?id=10.1371/journal.pntd.0003648&type=printable	10.1371/journal.pntd.0003648	Records Excluded- Title/Abstract Screening: irrelevant to the research question
Rayyan-424	Patterns of Geographic Expansion of Aedes aegypti in the Peruvian Amazon	2014	PLoS Neglected Tropical Diseases	Sarah Anne, Guagliardo and José Luis, Barboza and Amy, C. Morrison and Helvio, Astete and Gonzalo, Vazquez-Prokopec and Uriel, Kitron	https://app.dimensions.ai/details/publication/pub.1023504534 https://journals.plos.org/plosntds/article/file?id=10.1371/journal.pntd.0003033&type=printable	10.1371/journal.pntd.0003033	Records Excluded- Title/Abstract Screening: irrelevant to the research question
Rayyan-425	The genetic structure of Aedes aegypti populations is driven by boat traffic in the Peruvian Amazon	2019	PLOS Neglected Tropical Diseases	Sarah Anne, J. Guagliardo and Yoosook, Lee and Amanda, A. Pierce and Jacklyn, Wong and Yui Yin, Chu and Amy, C. Morrison and Helvio, Astete and Berry, Brosi and Gonzalo, Vazquez-Prokopec and Thomas, W. Scott and Uriel, Kitron and Steven, T. Stoddard	https://app.dimensions.ai/details/publication/pub.1121098092 https://journals.plos.org/plosntds/article/file?id=10.1371/journal.pntd.0007552&type=printable	10.1371/journal.pntd.0007552	Records Excluded- Title/Abstract Screening: irrelevant to the research question
Rayyan-426	Erratum: Correction: Dengue illness impacts daily human mobility patterns in Iquitos, Peru (PLoS neglected tropical diseases (2019) 13 9 (e0007756))	2020	PLoS neglected tropical diseases	Schaber, K. L. and Paz-Soldan, V. A. and Morrison, A. C. and Elson, W. H. D. and Rothman, A. L. and Mores, C. N. and Astete-Vega, H. and Scott, T. W. and Waller, L. A. and Kitron, U. and Elder, J. P. and Barker, C. M. and Perkins, T. A. and Vazquez-Prokopec, G. M.	https://www.scopus.com/inward/record.uri?eid=2-s2.0-85085854355&doi=10.1371%2fjournal.pntd.0008348&partnerID=40&md5=32fb4f725a8f91f10ad34cd2c07742c6	10.1371/journal.pntd.0008348	Records Excluded- Title/Abstract Screening: irrelevant to the research question
Rayyan-427	Prevalencia de dengue y leptospirosis en pacientes febriles en un hospital general de especialidades, México	2018	Rev Chil Infectol	Cen S, Blum-Domínguez S, Núñez-Oreza L, Díaz F, Sarabia B, Tamay-Segovia P, et al.	https://doi.org/10.4067/s0716-10182018000300332.		Records Excluded- Full text review: No report in population with febrile illness
Rayyan-428	Dengue illness impacts daily human mobility patterns in Iquitos, Peru (vol 13, e0007756, 2019)	2020	PLOS NEGLECTED TROPICAL DISEASES	Schaber, K. L. and Paz-Soldan, V. A. and Morrison, A. C. and Elson, W. H. D. and Rothman, A. L. and Mores, C. N. and Astete-Vega, H. and Scott, T. W. and Waller, L. A. and Kitron, U. and Elder, J. P. and Barker, C. M. and Perkins, T. A. and Vazquez-Prokopec, G. M.		10.1371/journal.pntd.0008348	Records Excluded- Full text review: No report in population with febrile illness
Rayyan-429	Correction: Dengue illness impacts daily human mobility patterns in Iquitos, Peru	2020	PLoS Negl Trop Dis	Schaber, Kathryn L. and Paz-Soldan, Valerie A. and Morrison, Amy C. and Elson, William H. D. and Rothman, Alan L. and Mores, Christopher N. and Astete-Vega, Helvio and Scott, Thomas W. and Waller, Lance A. and Kitron, Uriel and Elder, John P. and Barker, Christopher M. and Perkins, T. Alex and Vazquez-Prokopec, Gonzalo M.	https://www.ncbi.nlm.nih.gov/pmc/articles/PMC7272095 https://dx.doi.org/10.1371/journal.pntd.0008348	10.1371/journal.pntd.0008348	Records Excluded- Title/Abstract Screening: irrelevant to the research question
Rayyan-430	Optimizing the deployment of ultra-low volume and targeted indoor residual spraying for dengue outbreak response	2020	PLOS Computational Biology	Sean, M. Cavany and Guido, España and Alun, L. Lloyd and Lance, A. Waller and Uriel, Kitron and Helvio, Astete and William, H. Elson and Gonzalo, M. Vazquez-Prokopec and Thomas, W. Scott and Amy, C. Morrison and Robert, C. Reiner and Perkins, T. Alex	https://app.dimensions.ai/details/publication/pub.1126827152 https://storage.googleapis.com/plos-corpus-prod/10.1371/journal.pcbi.1007743/2/pcbi.1007743.pdf?X-Goog-Algorithm=GOOG4-RSA-SHA256&X-Goog-Credential=wombat-sa%40plos-prod.iam.gserviceaccount.com%2F20210221%2Fauto%2Fstorage%2Fgoog4_request&X-Goog-Date=20210221T150625Z&X-Goog-Expires=3600&X-Goog-SignedHeaders=host&X-Goog-Signature=0d11b201…	10.1371/journal.pcbi.1007743	Records Excluded- Title/Abstract Screening: irrelevant to the research question
Rayyan-431	Fusing an agent-based model of mosquito population dynamics with a statistical reconstruction of spatio-temporal abundance patterns	2022	bioRxiv	Sean, M. Cavany and Guido, F. Camargo España and Alun, L. Lloyd and Gonzalo, M. Vazquez-Prokopec and Helvio, Astete and Lance, A. Waller and Uriel, Kitron and Thomas, W. Scott and Amy, C. Morrison and Robert, C. Reiner and Perkins, T. Alex	https://app.dimensions.ai/details/publication/pub.1149825022 https://journals.plos.org/ploscompbiol/article/file?id=10.1371/journal.pcbi.1010424&type=printable	10.1101/2022.07.25.501354	Records Excluded- Title/Abstract Screening: irrelevant to the research question
Rayyan-432	La emergencia del dengue en el Perú e Ica	2017	Rev. méd. panacea	Segovia Meza, Gualberto	https://revistas.unica.edu.pe/index.php/panacea/article/view/189/199	10.35563/rmp.v6i1.189	Records Excluded- Title/Abstract Screening: irrelevant to the research question
Rayyan-433	International travel between global urban centres vulnerable to yellow fever transmission	2018	Bulletin of the World Health Organization	Shannon, E. Brent and Alexander, Watts and Martin, Cetron and Matthew, German and Moritz, U. G. Kraemer and Isaac, I. Bogoch and Oliver, J. Brady and Simon, I. Hay and Maria, I. Creatore and Kamran, Khan	https://app.dimensions.ai/details/publication/pub.1103732198 https://doi.org/10.2471/blt.17.205658	10.2471/blt.17.205658	Records Excluded- Title/Abstract Screening: irrelevant to the research question
Rayyan-434	Recurrent Arthralgias in a Patient With Previous Mayaro Fever Infection	2005	Southern Medical Journal	Shawn, F. Taylor and Paresh, R. Patel and Thomas, J. S. Herold	https://app.dimensions.ai/details/publication/pub.1077053459	10.1097/01.smj.0000145879.14102.f4	Records Excluded- Title/Abstract Screening: irrelevant to the research question
Rayyan-435	Rapid design and fielding of four diagnostic technologies in Sierra Leone, Thailand, Peru, and Australia: Successes and challenges faced introducing these biosensors	2018	Sensing and Bio-Sensing Research	Shawn, P. Mulvaney and Lisa, A. Fitzgerald and Leila, J. Hamdan and Bradley, R. Ringeisen and Emily, R. Petersen and Jaimee, R. Compton and Nina, L. McAuliff and Tomasz, A. Leski and Chris, R. Taitt and David, A. Stenger and Christopher, A. Myers and Erin, Hansen and Michelle, Ricketts and Chelsea, Hoegberg and Kamonthip, Homdayjanakul and Rashid, Ansumana and Joseph, M. Lamin and Umaru, Bangura …	https://app.dimensions.ai/details/publication/pub.1105006561 https://doi.org/10.1016/j.sbsr.2018.06.003	10.1016/j.sbsr.2018.06.003	Records Excluded- Title/Abstract Screening: irrelevant to the research question
Rayyan-436	Incorporating COVID-19 into Acute Febrile Illness Surveillance Systems, Belize, Kenya, Ethiopia, Peru, and Liberia, 2020-2021	2022	Emerging Infectious Diseases	Shih, D. C. and Silver, R. and Henao, O. L. and Alemu, A. and Audi, A. and Bigogo, G. and Colston, J. M. and Edu-Quansah, E. P. and Erickson, T. A. and Gashu, A. and Gbelee, G. B. and Gunter, S. M. and Kosek, M. N. and Logan, G. G. and Mackey, J. M. and Maliga, A. and Manzanero, R. and Morazan, G. and Morey, F. and Munoz, F. M. and Murray, K. O. and Nelson, T. V. and Olortegui, M. P. and Yori, P.…	https://www.scopus.com/inward/record.uri?eid=2-s2.0-85143917296&doi=10.3201%2fEID2813.220898&partnerID=40&md5=ea8a2898f9fb49ff3f77794eae47fa21	10.3201/EID2813.220898	Records Excluded- Title/Abstract Screening: irrelevant to the research question
Rayyan-437	Sharing experiences: towards an evidence based model of dengue surveillance and outbreak response in Latin America and Asia	2013	BMC Public Health	Shiraz, Badurdeen and David Benitez, Valladares and Jeremy, Farrar and Ernesto, Gozzer and Axel, Kroeger and Novia, Kuswara and Silvia Runge, Ranzinger and Hien Tran, Tinh and Priscila, Leite and Yodi, Mahendradhata and Ronald, Skewes and Ayesha, Verrall	https://app.dimensions.ai/details/publication/pub.1019959512 https://bmcpublichealth.biomedcentral.com/counter/pdf/10.1186/1471-2458-13-607	10.1186/1471-2458-13-607	Records Excluded- Title/Abstract Screening: irrelevant to the research question
Rayyan-438	When climate variables improve the dengue forecasting: a machine learning approach	2024	The European Physical Journal Special Topics	Sidney, T. da Silva and Enrique, C. Gabrick and Paulo, R. Protachevicz and Kelly, C. Iarosz and Iberê, L. Caldas and Antonio, M. Batista and Jürgen, Kurths	https://app.dimensions.ai/details/publication/pub.1172950955 https://link.springer.com/content/pdf/10.1140/epjs/s11734-024-01201-7.pdf	10.1140/epjs/s11734-024-01201-7	Records Excluded- Title/Abstract Screening: irrelevant to the research question
Rayyan-439	First dengue hemorrhagic fever (DHF) outbreak in Iquitos, Peru, 2004	2006	AMERICAN JOURNAL OF TROPICAL MEDICINE AND HYGIENE	Sihuincha, M. G. and Rocha, C. and Laguna-Torres, A. and Vidal, C. and Kochel, T. and Morrison, A. C. and Guevara, C. and Caceda, R. and Cruz, C. and Espinoza, A. and Huaman, A. and Castilo, R. and Náquira, C. and Suárez, L. and Olson, J. G.			Records Excluded- Title/Abstract Screening: irrelevant to the research question
Rayyan-440	DENGUE AND LEPTOSPIROSIS CO-INFECTION IN THE PERUVIAN AMAZON, 2013-2014	2017	AMERICAN JOURNAL OF TROPICAL MEDICINE AND HYGIENE	Siles, C. and Cespedes, M. and Vilcarromero, S. and Guevara, C. and Hontz, R. and Silva, H. and Morrison, A. C. and Mores, C. and Laguna, A. and Ampuero, J. S.			Records Excluded- Title/Abstract Screening: irrelevant to the research question
Rayyan-441	Guaroa Virus and Plasmodium vivax Co-Infections, Peruvian Amazon	2020	Emerg Infect Dis	Siles, C. and Elson, W. H. and Vilcarromero, S. and Morrison, A. C. and Hontz, R. D. and Alava, F. and Valdivia, H. and Felices, V. and Guevara, C. and Jenkins, S. and Abente, E. J. and Ampuero, J. S.		10.3201/eid2604.191104	Records Excluded- Title/Abstract Screening: irrelevant to the research question
Rayyan-442	Dengue neonatal en el Perú: Reporte de un caso	2011	Rev. peru. med. exp. salud publica	Silva Delgado, Hermann and Ruiz Ríos, Juan Carlo and Vela Barbarán, Erick Leray and Rengifo del Aguila, Deicy and García M, María and Rodríguez Benavides, Luis and Mendoza-Ticona, Alberto	http://www.scielosp.org/scielo.php?script=sci_arttext&pid=S1726-46342011000100022	10.1590/S1726-46342011000100022	Records Excluded- Title/Abstract Screening: irrelevant to the research question
Rayyan-443	[Neonatal dengue in Peru: a case report]	2011	Rev Peru Med Exp Salud Publica	Silva Delgado, H. and Ruiz Rц╜os, J. C. and Vela Barbarц║n, E. L. and Rengifo Del Aguila, D. and Garcц╜a, M. M. and Rodrц╜guez Benavides, L. and Mendoza-Ticona, A.		10.1590/s1726-46342011000100022	Records Excluded- Title/Abstract Screening: irrelevant to the research question
Rayyan-444	Leptospira spp. and Rickettsia spp. as pathogens with zoonotic potential causing acute undifferentiated febrile illness in a central-eastern region of Peru	2024	BMC Res Notes	Silva-Caso, W. and Aguilar-Luis, M. A. and Espinoza-Espц╜ritu, W. and Vilcapoma-Balbin, M. and Del Valle, L. J. and Misaico-Revate, E. and Soto-Febres, F. and Pц╘rez-Lazo, G. and Martins-Luna, J. and Perona-Fajardo, F. and Del Valle-Mendoza, J.		10.1186/s13104-024-06837-1	Records Excluded- Title/Abstract Screening: irrelevant to the research question
Rayyan-445	First outbreak of Oropouche Fever reported in a non-endemic western region of the Peruvian Amazon: Molecular diagnosis and clinical characteristics	2019	International Journal of Infectious Diseases	Silva-Caso, Wilmer and Aguilar-Luis, Miguel Angel and Palomares-Reyes, Carlos and Mazulis, Fernando and Weilg, Claudia and del Valle, Luis J. and Espejo-Evaristo, Jaquelin and Soto-Febres, Fernando and Martins-Luna, Johanna and del Valle-Mendoza, Juana	https://www.sciencedirect.com/science/article/pii/S120197121930181X	https://doi.org/10.1016/j.ijid.2019.04.011	Records Excluded- Title/Abstract Screening: irrelevant to the research question
Rayyan-446	Hepatitis A aguda en pacientes con síndrome febril en un hospital del norte del Perú	2016	Rev. peru. med. exp. salud publica	Silva-Díaz, Heber and Chávez-Orosco, Tatiana D. and Mera-Villasis, Katya M. and Aguilar-Gamboa, Franklin R. and Valderrama-Ayén, Mayra Y.	http://www.rpmesp.ins.gob.pe/index.php/rpmesp/article/view/1887/1707		Records Excluded- Title/Abstract Screening: irrelevant to the research question
Rayyan-447	[Acute Hepatitis A in patients with febrile illness in a hospital in the northern region of Peru]	2016	Rev Peru Med Exp Salud Publica	Silva-Dц╜az, H. and Chц║vez-Orosco, T. D. and Mera-Villasis, K. M. and Aguilar-Gamboa, F. R. and Valderrama-Ayц╘n, M. Y.			Records Excluded- Title/Abstract Screening: irrelevant to the research question
Rayyan-448	[Leptospirosis frequency and socio-demographic characteristics associated in febrile patients from northern Perц╨]	2015	Rev Chilena Infectol	Silva-Dц╜az, H. and Llatas-Cancino, D. N. and Campos-Sц║nchez, M. J. and Aguilar-Gamboa, F. R. and Mera-Villasis, K. M. and Valderrama-Ayц╘n, M. Y.		10.4067/s0716-10182015000600006	Records Excluded- Title/Abstract Screening: irrelevant to the research question
Rayyan-449	Evaluation of recombinant dengue viral envelope B domain protein antigens for the detection of dengue complex-specific antibodies	1998	The American journal of tropical medicine and hygiene	Simmons, M. and Porter, K. R. and Escamilla, J. and Graham, R. and Watts, D. M. and Eckels, K. H. and Hayes, C. G.	https://app.dimensions.ai/details/publication/pub.1083227125	10.4269/ajtmh.1998.58.144	Records Excluded- Title/Abstract Screening: irrelevant to the research question
Rayyan-450	Impact of COVID‐19 in patients with concurrent co‐infections: A systematic review and meta‐analyses	2020	Journal of Medical Virology	Soumya, Sarkar and Puneet, Khanna and Akhil Kant, Singh	https://app.dimensions.ai/details/publication/pub.1133570095	10.1002/jmv.26740	Records Excluded- Title/Abstract Screening: irrelevant to the research question
Rayyan-451	Preliminary evaluations of dengue vector control methodologies in Iquitos, Peru	2005	AMERICAN JOURNAL OF TROPICAL MEDICINE AND HYGIENE	Stancil, J. and Morrison, A. and Chan, A. and Sihuinchia, M. and Astete, H. and Fernandez, R. and Lopez, V.			Records Excluded- Title/Abstract Screening: irrelevant to the research question
Rayyan-452	Evaluation of Two Serological Assays for Diagnosing Zika Virus Infection	2021	Diagnostics	Steev, Loyola and Alfredo, Huaman and Dina, Popuche and Elizabeth, Castillo and Julia, S. Ampuero and Maria, Silva and Carolina, Guevara and Douglas, M. Watts	https://app.dimensions.ai/details/publication/pub.1141211463 https://www.mdpi.com/2075-4418/11/9/1696/pdf?version=1631866808	10.3390/diagnostics11091696	Records Excluded- Title/Abstract Screening: irrelevant to the research question
Rayyan-453	Conocimientos y prácticas en prevención de dengue en ciudad afectada por epidemia del dengue posfenómeno de El Niño Costero, Perú, 2018	2019	Rev. cuba. med. trop	Stefany Niño-Effio, Brenda and Yong-Cadena, Hugo Alberto and Díaz-Vélez, Cristian	http://scielo.sld.cu/scielo.php?script=sci_arttext&pid=S0375-07602019000200008 http://revmedtropical.sld.cu/index.php/medtropical/issue/view/18		Records Excluded- Title/Abstract Screening: irrelevant to the research question
Rayyan-454	Urge contar con políticas integrales y coordinadas en el ámbito de la salud pública	2023	Pediatría (Asunción)	Stela Benítez, Leite	https://app.dimensions.ai/details/publication/pub.1157556783 https://www.revistaspp.org/index.php/pediatria/article/download/739/582	10.31698/ped.50012023001	Records Excluded- Title/Abstract Screening: irrelevant to the research question
Rayyan-455	The 2023 Latin America report of the Lancet Countdown on health and climate change: the imperative for health-centred climate-resilient development	2024	The Lancet Regional Health - Americas	Stella, M. Hartinger and Yasna, K. Palmeiro-Silva and Camila, Llerena-Cayo and Luciana, Blanco-Villafuerte and Luis, E. Escobar and Avriel, Diaz and Juliana Helo, Sarmiento and Andres, G. Lescano and Oscar, Melo and David, Rojas-Rueda and Bruno, Takahashi and Max, Callaghan and Francisco, Chesini and Shouro, Dasgupta and Carolina Gil, Posse and Nelson, Gouveia and Aline Martins de, Carvalho and Z…	https://app.dimensions.ai/details/publication/pub.1171024296 http://www.thelancet.com/article/S2667193X24000735/pdf	10.1016/j.lana.2024.100746	Records Excluded- Title/Abstract Screening: irrelevant to the research question
Rayyan-456	The Role of Human Movement in the Transmission of Vector-Borne Pathogens	2009	PLoS Neglected Tropical Diseases	Steven, T. Stoddard and Amy, C. Morrison and Gonzalo, M. Vazquez-Prokopec and Valerie Paz, Soldan and Tadeusz, J. Kochel and Uriel, Kitron and John, P. Elder and Thomas, W. Scott	https://app.dimensions.ai/details/publication/pub.1044198257 https://journals.plos.org/plosntds/article/file?id=10.1371/journal.pntd.0000481&type=printable	10.1371/journal.pntd.0000481	Records Excluded- Title/Abstract Screening: irrelevant to the research question
Rayyan-457	House-to-house human movement drives dengue virus transmission	2012	Proceedings of the National Academy of Sciences	Steven, T. Stoddard and Brett, M. Forshey and Amy, C. Morrison and Valerie, A. Paz-Soldan and Gonzalo, M. Vazquez-Prokopec and Helvio, Astete and Robert, C. Reiner and Stalin, Vilcarromero and John, P. Elder and Eric, S. Halsey and Tadeusz, J. Kochel and Uriel, Kitron and Thomas, W. Scott	https://app.dimensions.ai/details/publication/pub.1028707179 https://www.pnas.org/content/pnas/110/3/994.full.pdf	10.1073/pnas.1213349110	Records Excluded- Title/Abstract Screening: irrelevant to the research question
Rayyan-458	ASSESSING THE ROLE OF HUMAN MOVEMENT IN THE TRANSMISSION DYNAMICS OF DENGUE VIRUS IN IQUITOS, PERU	2009	AMERICAN JOURNAL OF TROPICAL MEDICINE AND HYGIENE	Stoddard, S. T. and Morrison, A. C. and Forshey, B. M. and Soldan, V. P. and Astete, H. and Elder, J. P. and Vasquez-Prokopec, G. and Kitron, U. and Kochel, T. J. and Scott, T. W.			Records Excluded- Title/Abstract Screening: irrelevant to the research question
Rayyan-459	THE SPATIAL DIMENSION OF DENGUE TRANSMISSION IN IQUITOS, PERU	2008	AMERICAN JOURNAL OF TROPICAL MEDICINE AND HYGIENE	Stoddard, S. T. and Morrison, A. C. and Kochel, T. and Minnick, S. and Rocha, C. and Sihuincha, M. and Scott, T. W.			Records Excluded- Title/Abstract Screening: irrelevant to the research question
Rayyan-460	Long-Term and Seasonal Dynamics of Dengue in Iquitos, Peru	2014	PLOS NEGLECTED TROPICAL DISEASES	Stoddard, S. T. and Wearing, H. J. and Reiner, R. C. and Morrison, A. C. and Astete, H. and Vilcarromero, S. and Alvarez, C. and Ramal-Asayag, C. and Sihuincha, M. and Rocha, C. and Halsey, E. S. and Scott, T. W. and Kochel, T. J. and Forshey, B. M.		10.1371/journal.pntd.0003003	Records Excluded- Title/Abstract Screening: irrelevant to the research question
Rayyan-461	Multicountry Prospective Clinical Evaluation of Two Enzyme-Linked Immunosorbent Assays and Two Rapid Diagnostic Tests for Diagnosing Dengue Fever	2015	Journal of Clinical Microbiology	Subhamoy, Pal and Allison, L. Dauner and Andrea, Valks and Brett, M. Forshey and Kanya, C. Long and Butsaya, Thaisomboonsuk and Gloria, Sierra and Victor, Picos and Sara, Talmage and Amy, C. Morrison and Eric, S. Halsey and Guillermo, Comach and Chadwick, Yasuda and Michael, Loeffelholz and Richard, G. Jarman and Stefan, Fernandez and Ung Sam, An and Tadeusz, J. Kochel and Louis, E. Jasper and Sh…	https://app.dimensions.ai/details/publication/pub.1027690190 https://jcm.asm.org/content/jcm/53/4/1092.full.pdf	10.1128/jcm.03042-14	Records Excluded- Title/Abstract Screening: irrelevant to the research question
Rayyan-462	Dengue, mas que cifras, una atención diferenciada!!	2023	Revista Peruana de Ciencias de la Salud	Susan Mirian Oblitas, Guerrero and Angélica Emperatriz Oblitas, Guerrero	https://app.dimensions.ai/details/publication/pub.1157204244 https://doi.org/10.37711/rpcs.2023.5.1.405	10.37711/rpcs.2023.5.1.405	Records Excluded- Title/Abstract Screening: irrelevant to the research question
Rayyan-463	The Plasmodium falciparum merozoite surface protein-1 19 KD antibody response in the Peruvian Amazon predominantly targets the non-allele specific, shared sites of this antigen	2010	Malar J	Sutton, P. L. and Clark, E. H. and Silva, C. and Branch, O. H.		10.1186/1475-2875-9-3	Records Excluded- Title/Abstract Screening: irrelevant to the research question
Rayyan-464	[Infectious diseases related to water in Peru]	2018	Rev Peru Med Exp Salud Publica	Sц║nchez, C. C.		10.17843/rpmesp.2018.352.3761	Records Excluded- Title/Abstract Screening: irrelevant to the research question
Rayyan-465	Identification of infection by Chikungunya, Zika, and Dengue in an area of the Peruvian coast. Molecular diagnosis and clinical characteristics	2018	BMC Res Notes	Sц║nchez-Carbonel, J. and Tantalц╘an-Yц╘pez, D. and Aguilar-Luis, M. A. and Silva-Caso, W. and Weilg, P. and Vц║squez-Achaya, F. and Costa, L. and Martins-Luna, J. and Sandoval, I. and Del Valle-Mendoza, J.		10.1186/s13104-018-3290-0	Included in the study
Rayyan-466	Effect of dengue-1 antibodies on American dengue-2 viral infection and dengue haemorrhagic fever	2002	The Lancet	Tadeusz, J. Kochel and Douglas, M. Watts and Scott, B. Halstead and Curtis, G. Hayes and Angelica, Espinoza and Vidal, Felices and Roxana, Caceda and Christian, T. Bautista and Ysabel, Montoya and Susan, Douglas and Kevin, L. Russell	https://app.dimensions.ai/details/publication/pub.1022632706	10.1016/s0140-6736(02)09522-3	Records Excluded- Full text review: Incorrect design
Rayyan-467	Molecular epidemiology of dengue virus type 3 in Northern South America: 2000–2005	2008	Infection, Genetics and Evolution	Tadeusz, Kochel and Patricia, Aguilar and Vidal, Felices and Guillermo, Comach and Cristopher, Cruz and Aracely, Alava and Jorge, Vargas and James, Olson and Patrick, Blair	https://app.dimensions.ai/details/publication/pub.1011292991	10.1016/j.meegid.2008.06.008	Records Excluded- Full text review: No diagnostic test for dengue
Rayyan-468	Arboviruses emerging in Peru: Need for early detection of febrile syndrome during El Niц╠o episodes	2016	Asian Pac J Trop Med	Tantalц╘an-Yц╘pez, D. and Sц║nchez-Carbonel, J. and Ulloa-Urizar, G. and Aguilar-Luis, M. A. and Espinoza-Morales, D. and Silva-Caso, W. and Pons, M. J. and Del Valle-Mendoza, J.		10.1016/j.apjtm.2016.06.018	Records Excluded- Full text review: Incorrect design
Rayyan-469	Peru's health minister resigns as country reels from worst dengue outbreak in history	2023	BMJ (Clinical research ed.)	Taylor, L.	https://www.scopus.com/inward/record.uri?eid=2-s2.0-85163095680&doi=10.1136%2fbmj.p1431&partnerID=40&md5=f4356f316c3f6f747132211b9d6762ae	10.1136/bmj.p1431	Records Excluded- Title/Abstract Screening: irrelevant to the research question
Rayyan-470	PRIORIDADES EPIDEMIOLOGICAS EN EL PERU 1999	2011	Revista de Patologia Tropical / Journal of Tropical Pathology	Temístocles Sánchez, López	https://app.dimensions.ai/details/publication/pub.1072721009 https://doi.org/10.5216/rpt.v29i1.16344	10.5216/rpt.v29i1.16344	Records Excluded- Title/Abstract Screening: irrelevant to the research question
Rayyan-471	Mayaro Virus Disease: An Emerging Mosquito-Borne Zoonosis in Tropical South America	1999	Clinical Infectious Diseases	Tesh, R. B. and Watts, D. M. and Russell, K. L. and Damodaran, C. and Calampa, C. and Cabezas, C. and Ramirez, G. and Vasquez, B. and Hayes, C. G. and Rossi, C. A. and Powers, A. M. and Hice, C. L. and Chandler, L. J. and Cropp, B. C. and Karabatsos, N. and Roehrig, J. T. and Gubler, D. J.	https://app.dimensions.ai/details/publication/pub.1058789460	10.1086/515070	Records Excluded- Title/Abstract Screening: irrelevant to the research question
Rayyan-472	Dengue fever: from disease to vaccination	2009	Medecine tropicale : revue du Corps de sante colonial	Teyssou, R.	https://app.dimensions.ai/details/publication/pub.1077952062		Records Excluded- Title/Abstract Screening: irrelevant to the research question
Rayyan-473	Influenza vaccine effectiveness within prospective cohorts of healthcare personnel in Israel and Peru 2016-2019	2021	Vaccine	Thompson, M. G. and Soto, G. and Peretz, A. and Newes-Adeyi, G. and Yoo, Y. M. and Hirsch, A. and Katz, M. A. and Tinoco, Y. and Shemer Avni, Y. and Ticona, E. and Malosh, R. and Martin, E. and Matos, E. and Reynolds, S. and Wesley, M. and Ferdinands, J. and Cheung, A. and Levine, M. and Bravo, E. and Arriola, C. S. and Ester Castillo, M. and Carlos Castro, J. and Dawood, F. and Greenberg, D. and…		10.1016/j.vaccine.2021.07.077	Records Excluded- Title/Abstract Screening: irrelevant to the research question
Rayyan-474	The effect of weather and climate on dengue outbreak risk in Peru, 2000-2018: A time-series analysis	2022	PLoS Neglected Tropical Diseases	Tia, Dostal and Julianne, Meisner and César, Munayco and Patricia, J. García and César, Cárcamo and Jose Enrique Pérez, Lu and Cory, Morin and Lauren, Frisbie and Peter, M. Rabinowitz	https://app.dimensions.ai/details/publication/pub.1149107975 https://journals.plos.org/plosntds/article/file?id=10.1371/journal.pntd.0010479&type=printable	10.1371/journal.pntd.0010479	Records Excluded- Title/Abstract Screening: irrelevant to the research question
Rayyan-475	Multiple introductions and country-wide spread of DENV-2 genotype II (Cosmopolitan) in Brazil	2023	Virus Evolution	Tiago, Gräf and Caroline Do Nascimento, Ferreira and Gustavo Barbosa de, Lima and Raul Emídio de, Lima and Lais Ceschini, Machado and Tulio de Lima, Campos and Michelle Orane, Schemberger and Helisson, Faoro and Marcelo Henrique Santos, Paiva and Matheus Filgueira, Bezerra and Valdinete, Nascimento and Victor, Souza and Fernanda, Nascimento and Matilde, Mejía and Dejanane, Silva and Yasmin Silva …	https://app.dimensions.ai/details/publication/pub.1164478233 https://academic.oup.com/ve/advance-article-pdf/doi/10.1093/ve/vead059/51786890/vead059.pdf	10.1093/ve/vead059	Records Excluded- Title/Abstract Screening: irrelevant to the research question
Rayyan-476	Perfil clínico, epidemiológico y geográfico de casos de dengue durante el fenómeno El Niño Costero 2017, Lambayeque-Perú	2019	Rev. habanera cienc. méd	Tito Perales Carrasco, José Carlos and Popuche Cabrera, Pedro Luis and Cabrejos Sampen, Guillermo and Díaz-Vélez, Cristian	http://scielo.sld.cu/scielo.php?script=sci_arttext&pid=S1729-519X2019000100097 http://www.revhabanera.sld.cu/index.php/rhab/issue/view/101		Records Excluded- Full text review: No report in population with febrile illness
Rayyan-477	Knowledge, attitudes and practices about dengue in heads of families in Yurimaguas, Alto Amazonas, Peru	2023	Boletin de Malariologia y Salud Ambiental	Toledo, M. C. R. and Irigoín, N. C. and Rafael, M. H. P. and Cayampi, Q. C. and Rosas, J. C.	https://www.scopus.com/inward/record.uri?eid=2-s2.0-85163560455&doi=10.52808%2fbmsa.8e7.63ee.005&partnerID=40&md5=5aef3eaa9d38e5d457af7c3fcb383829	10.52808/bmsa.8e7.63ee.005	Records Excluded- Title/Abstract Screening: irrelevant to the research question
Rayyan-478	Updated recommendations of the International Dengue Initiative expert group for CYD-TDV vaccine implementation in Latin America	2019	Vaccine	Torres, J. R. and Falleiros-Arlant, L. H. and Gessner, B. D. and Delrieu, I. and Avila-Aguero, M. L. and Giambernardino, H. I. G. and Mascareñas, A. and Brea, J. and Torres, C. N. and Castellanos-Martinez, J. M.	https://app.dimensions.ai/details/publication/pub.1120931123	10.1016/j.vaccine.2019.09.010	Records Excluded- Title/Abstract Screening: irrelevant to the research question
Rayyan-479	Novel Echarate Virus Variant Isolated from Patient with Febrile Illness, Chanchamayo, Peru	2023	Emerg Infect Dis	Troncos, G. and Popuche, D. and Adhikari, B. N. and Long, K. A. and Rц╜os, J. and Valerio, M. and Guevara, C. and Cer, R. Z. and Bishop-Lilly, K. A. and Ampuero, J. S. and Silva, M. and Cruz, C. D.		10.3201/eid2909.230374	Records Excluded- Title/Abstract Screening: irrelevant to the research question
Rayyan-480	Reducing costs and operational constraints of dengue vector control by targeting productive breeding places: a multi‐country non‐inferiority cluster randomized trial	2009	Tropical Medicine & International Health	Tun‐Lin, W. and Lenhart, A. and Nam, V. S. and Rebollar‐Téllez, E. and Morrison, A. C. and Barbazan, P. and Cote, M. and Midega, J. and Sanchez, F. and Manrique‐Saide, P. and Kroeger, A. and Nathan, M. B. and Meheus, F. and Petzold, M.	https://app.dimensions.ai/details/publication/pub.1002828023 https://onlinelibrary.wiley.com/doi/pdfdirect/10.1111/j.1365-3156.2009.02341.x	10.1111/j.1365-3156.2009.02341.x	Records Excluded- Title/Abstract Screening: irrelevant to the research question
Rayyan-481	Lack of Evidence of Sylvatic Transmission of Dengue Viruses in the Amazon Rainforest Near Iquitos, Peru	2019	Vector Borne Zoonotic Dis	Turell, M. J. and Gozalo, A. S. and Guevara, C. and Schoeler, G. B. and Carbajal, F. and LцЁpez-Sifuentes, V. M. and Watts, D. M.		10.1089/vbz.2018.2408	Records Excluded- Title/Abstract Screening: irrelevant to the research question
Rayyan-482	Potential Use of Community-Based Rapid Diagnostic Tests for Febrile Illnesses: Formative Research in Peru and Cambodia	2019	PLOS Neglected Tropical Diseases	Valerie, A. Paz-Soldan and Amy, C. Morrison and Heng, Sopheab and Julia, Schwarz and Karin, M. Bauer and Jennie, L. Mckenney and Chhorvann, Chhea and Vonthanak, Saphonn and Dyna, Khuon and Robert, D. Hontz and Pamina, M. Gorbach	https://app.dimensions.ai/details/publication/pub.1122145878 https://journals.plos.org/plosntds/article/file?id=10.1371/journal.pntd.0007773&type=printable	10.1371/journal.pntd.0007773	Records Excluded- Title/Abstract Screening: irrelevant to the research question
Rayyan-483	Dengue Knowledge and Preventive Practices in Iquitos, Peru	2015	The American Journal of Tropical Medicine and Hygiene	Valerie, A. Paz-Soldán and Amy, C. Morrison and Jhonny, J. Cordova Lopez and Audrey, Lenhart and Thomas, W. Scott and John, P. Elder and Moises, Sihuincha and Tadeusz, J. Kochel and Eric, S. Halsey and Helvio, Astete and Philip, J. McCall	https://app.dimensions.ai/details/publication/pub.1008673818 http://www.ajtmh.org/deliver/fulltext/14761645/93/6/1330.pdf?itemId=%2Fcontent%2Fjournals%2F10.4269%2Fajtmh.15-0096&mimeType=pdf&containerItemId=content/journals/14761645	10.4269/ajtmh.15-0096	Records Excluded- Title/Abstract Screening: irrelevant to the research question
Rayyan-484	Design and Testing of Novel Lethal Ovitrap to Reduce Populations of Aedes Mosquitoes: Community-Based Participatory Research between Industry, Academia and Communities in Peru and Thailand	2016	PLOS ONE	Valerie, A. Paz-Soldan and Josh, Yukich and Amara, Soonthorndhada and Maziel, Giron and Charles, S. Apperson and Loganathan, Ponnusamy and Coby, Schal and Amy, C. Morrison and Joseph, Keating and Dawn, M. Wesson	https://app.dimensions.ai/details/publication/pub.1006813879 https://journals.plos.org/plosone/article/file?id=10.1371/journal.pone.0160386&type=printable	10.1371/journal.pone.0160386	Records Excluded- Title/Abstract Screening: irrelevant to the research question
Rayyan-485	Factors Associated with Correct and Consistent Insecticide Treated Curtain Use in Iquitos, Peru	2016	PLOS Neglected Tropical Diseases	Valerie, A. Paz-Soldan and Karin, Bauer and Amy, C. Morrison and Jhonny, J. Cordova Lopez and Kiyohiko, Izumi and Thomas, W. Scott and John, P. Elder and Neal, Alexander and Eric, S. Halsey and Philip, J. McCall and Audrey, Lenhart	https://app.dimensions.ai/details/publication/pub.1041776473 https://journals.plos.org/plosntds/article/file?id=10.1371/journal.pntd.0004409&type=printable	10.1371/journal.pntd.0004409	Records Excluded- Title/Abstract Screening: irrelevant to the research question
Rayyan-486	Experiences with insecticide-treated curtains: a qualitative study in Iquitos, Peru	2016	BMC Public Health	Valerie, A. Paz-Soldan and Karin, M. Bauer and Audrey, Lenhart and Jhonny, J. Cordova Lopez and John, P. Elder and Thomas, W. Scott and Philip, J. McCall and Tadeusz, J. Kochel and Amy, C. Morrison	https://app.dimensions.ai/details/publication/pub.1006885987 https://bmcpublichealth.biomedcentral.com/track/pdf/10.1186/s12889-016-3191-x	10.1186/s12889-016-3191-x	Records Excluded- Title/Abstract Screening: irrelevant to the research question
Rayyan-487	Assessing and Maximizing the Acceptability of Global Positioning System Device Use for Studying the Role of Human Movement in Dengue Virus Transmission in Iquitos, Peru	2010	The American Journal of Tropical Medicine and Hygiene	Valerie, A. Paz-Soldan and Steven, T. Stoddard and Gonzalo, Vazquez-Prokopec and Amy, C. Morrison and John, P. Elder and Uriel, Kitron and Tadeusz, J. Kochel and Thomas, W. Scott	https://app.dimensions.ai/details/publication/pub.1020208757 https://www.ajtmh.org/downloadpdf/journals/tpmd/82/4/article-p723.pdf	10.4269/ajtmh.2010.09-0496	Records Excluded- Title/Abstract Screening: irrelevant to the research question
Rayyan-488	Initial Assessment of the Acceptability of a Push-Pull Aedes aegypti Control Strategy in Iquitos, Peru and Kanchanaburi, Thailand	2011	The American Journal of Tropical Medicine and Hygiene	Valerie, A. Paz-Soldan and Valaikanya, Plasai and Amy, C. Morrison and Esther, J. Rios-Lopez and Shirly, Guedez-Gonzales and John, P. Grieco and Kirk, Mundal and Theeraphap, Chareonviriyaphap and Nicole, L. Achee	https://app.dimensions.ai/details/publication/pub.1015339238 https://europepmc.org/articles/pmc3029169?pdf=render	10.4269/ajtmh.2011.09-0615	Records Excluded- Title/Abstract Screening: irrelevant to the research question
Rayyan-489	Leveraging Arthropod-Borne Disease Surveillance Assays for Clinical Diagnostic Use	2014	Military Medicine	Vanessa, R. Melanson and Jessica, L. Scheirer and Marshall, T. Van de Wyngaerde and Kevin, Bourzac and Shuenn-Jue, Wu and Tadeusz, Kochel and James, C. McAvin	https://app.dimensions.ai/details/publication/pub.1073661267 https://academic.oup.com/milmed/article-pdf/179/11/1207/21387293/milmed-d-14-00019.pdf	10.7205/milmed-d-14-00019	Records Excluded- Title/Abstract Screening: irrelevant to the research question
Rayyan-490	COVID-19 and dengue: Pushing the peruvian health care system over the edge	2020	Travel Med Infect Dis	Vasquez-Chavesta, A. Z. and Morц║n-Mariц╠os, C. and Rodrigo-Gallardo, P. K. and Toro-Huamanchumo, C. J.		10.1016/j.tmaid.2020.101808	Records Excluded- Title/Abstract Screening: irrelevant to the research question
Rayyan-491	Prevalencia de la Covid-19 y enfermedades tropicales en pacientes indígenas Awajúm – Amazonas	2024	SCIÉNDO	Víctor, Castillo and Juan, Krugg and Fiorella, Valderrama	https://app.dimensions.ai/details/publication/pub.1168153173 https://revistas.unitru.edu.pe/index.php/SCIENDO/article/download/5812/5852	10.17268/sciendo.2024.003	Records Excluded- Title/Abstract Screening: irrelevant to the research question
Rayyan-492	Clinical characteristics of patients admitted to hospital "Cesar Garayar García", Iquitos during the dengue epidemic, January-February 2011	2011	Revista peruana de medicina experimental y salud publica	Víctor Fiestas, Solórzano and Moisés Sihuincha, Maldonado and Fernando Donaires, Toscano and Salomón Durand, Velazco and María García, M. and Enrique, Mamani and Juan Gómez de la Torre, Pretell	https://app.dimensions.ai/details/publication/pub.1068112490 https://scielosp.org/article/ssm/content/raw/?resource_ssm_path=/media/assets/rpmesp/v28n1/a12v28n1.pdf	10.1590/s1726-46342011000100012	Records Excluded- Full text review: No report in population with febrile illness.
Rayyan-493	Nivel de cumplimiento de la vigilancia de casos de dengue en establecimientos de salud de escenario tipo III en la provincia de Chiclayo	2020	Revista del Cuerpo Médico del HNAAA	Victoria, Chu-Muñoz and Cristian, Díaz-Vélez	https://app.dimensions.ai/details/publication/pub.1124186970 https://doi.org/10.35434/rcmhnaaa.2019.123.532	10.35434/rcmhnaaa.2019.123.532	Records Excluded- Title/Abstract Screening: irrelevant to the research question
Rayyan-494	Lecciones aprendidas en el control de Aedes aegypti para afrontar el dengue y la emergencia de chikungunya en Iquitos, Perú	2015	Rev. peru. med. exp. salud publica	Vilcarromero, Stalin and Casanova, Wilma and Ampuero, Julia S. and Ramal-Asayag, Cesar and Siles, Crystyan and Díaz, Gloria and Durand, Salomón and Celis-Salinas, Juan C. and Astete, Helvio and Rojas, Percy and Vásquez-La Torre, Gabriela and Marín, Johan and Bazán, Isabel and Alegre, Yuri and Morrison, Amy C. and Rodriguez-Ferrucci, Hugo	http://www.scielo.org.pe/scielo.php?script=sci_arttext&pid=S1726-46342015000100024&lng=es&nrm=iso&tlng=es	10.1590/S1726-46342015000100024	Records Excluded- Title/Abstract Screening: irrelevant to the research question
Rayyan-495	[Lessons learned in the control of Aedes aegypti to address dengue and the emergency of chikungunya in Iquitos, Peru]	2015	Rev Peru Med Exp Salud Publica	Vilcarromero, S. and Casanova, W. and Ampuero, J. S. and Ramal-Asayag, C. and Siles, C. and Dц╜az, G. and Durand, S. and Celis-Salinas, J. C. and Astete, H. and Rojas, P. and Vц║squez-La Torre, G. and Marц╜n, J. and Bazц║n, I. and Alegre, Y. and Morrison, A. C. and Rodriguez-Ferrucci, H.			Records Excluded- Title/Abstract Screening: irrelevant to the research question
Rayyan-496	CLINICAL IMPACT OF DENGUE AND RESPIRATORY VIRUS CO-INFECTION IN A PASSIVE SURVEILLANCE, IN THE PERUVIAN AMAZON, PERU	2017	AMERICAN JOURNAL OF TROPICAL MEDICINE AND HYGIENE	Vilcarromero, S. and Siles, C. and Guevara, C. and Hontz, R. and Aguilar, Y. and Silva-Delgado, H. and Laguna-Torres, V. A. and Cespedes, M. and Forshey, B. M. and Mores, C. N. and Ampuero, J. S.			Records Excluded- Title/Abstract Screening: irrelevant to the research question
Rayyan-497	DENGUE AND COMORBIDITIES IN THE PERUVIAN AMAZON: 2010-2014	2015	AMERICAN JOURNAL OF TROPICAL MEDICINE AND HYGIENE	Vilcarromero, S. and Siles, C. and Olkowski, S. and Bazan, I. and Ramal-Asayag, C. and Vidal, C. E. and Alvarez-Antonio, C. and Hontz, R. D. and Halsey, E. S. and Morrison, A. C. and Ampuero, J. S.			Records Excluded- Title/Abstract Screening: irrelevant to the research question
Rayyan-498	DENGUE HEMORRHAGIC FEVER: DIRECT COSTS AND CLINICAL FEATURES IN AN AMAZONIAN CITY IN NORTHERN PERU	2010	AMERICAN JOURNAL OF TROPICAL MEDICINE AND HYGIENE	Vilcarromero, S. F.			Records Excluded- Title/Abstract Screening: irrelevant to the research question
Rayyan-499	Dengue un problema reemergente de Salud Pública	2014	Revista Científica Ágora	Walter Edgar Gómez, Gonzales	https://app.dimensions.ai/details/publication/pub.1087265447 https://revistaagora.com/index.php/cieUMA/article/download/6/6	10.21679/arc.v1i2.14	Records Excluded- Title/Abstract Screening: irrelevant to the research question
Rayyan-500	Evaluación rápida de la situación de los servicios de salud sexual y reproductiva en el marco de la epidemia del zika en el Perú	2017	Revista Peruana de Ginecología y Obstetricia	Walter, Mendoza and Miguel, Gutiérrez and María Elena, Zúñiga and Lucy Del, Carpio and Luis, Meza and Alfredo, Guzmán and Gracia, Subiria and Carlos, Gutiérrez and Isabel, Tejada and Edgar, Velásquez and Teresa, Revilla and Miriam Rojo, Silva	https://app.dimensions.ai/details/publication/pub.1139714767 https://dialnet.unirioja.es/descarga/articulo/5978860.pdf	10.31403/rpgo.v63i1967	Records Excluded- Title/Abstract Screening: irrelevant to the research question
Rayyan-501	Laboratory investigation of human deaths from vampire bat rabies in Peru	1999	Am J Trop Med Hyg	Warner, C. K. and Zaki, S. R. and Shieh, W. J. and Whitfield, S. G. and Smith, J. S. and Orciari, L. A. and Shaddock, J. H. and Niezgoda, M. and Wright, C. W. and Goldsmith, C. S. and Sanderlin, D. W. and Yager, P. A. and Rupprecht, C. E.		10.4269/ajtmh.1999.60.502	Records Excluded- Title/Abstract Screening: irrelevant to the research question
Rayyan-502	Venezuelan equine encephalitis febrile cases among humans in the Peruvian Amazon River region	1998	Am J Trop Med Hyg	Watts, D. M. and Callahan, J. and Rossi, C. and Oberste, M. S. and Roehrig, J. T. and Wooster, M. T. and Smith, J. F. and Cropp, C. B. and Gentrau, E. M. and Karabatsos, N. and Gц╪bler, D. and Hayes, C. G.		10.4269/ajtmh.1998.58.35	Records Excluded- Title/Abstract Screening: irrelevant to the research question
Rayyan-503	Venezuelan equine encephalitis and Oropouche virus infections among Peruvian army troops in the Amazon region of Peru	1997	Am J Trop Med Hyg	Watts, D. M. and Lavera, V. and Callahan, J. and Rossi, C. and Oberste, M. S. and Roehrig, J. T. and Cropp, C. B. and Karabatsos, N. and Smith, J. F. and Gubler, D. J. and Wooster, M. T. and Nelson, W. M. and Hayes, C. G.		10.4269/ajtmh.1997.56.661	Records Excluded- Title/Abstract Screening: irrelevant to the research question
Rayyan-504	Failure of secondary infection with American genotype dengue 2 to cause dengue haemorrhagic fever	1999	The Lancet	Watts, Douglas M. and Porter, Kevin R. and Putvatana, Pavithat and Vasquez, Bruno and Calampa, Carlos and Hayes, Curtis G. and Halstead, Scott B.	https://www.sciencedirect.com/science/article/pii/S0140673699040155	https://doi.org/10.1016/S0140-6736(99)04015-5	Records Excluded- Title/Abstract Screening: irrelevant to the research question
Rayyan-505	Etiologies of Acute Undifferentiated Febrile Illnesses in and near Iquitos from 1993 to 1999 in the Amazon River Basin of Peru	2022	American Journal of Tropical Medicine and Hygiene	Watts, D. M. and Russell, K. L. and Wooster, M. T. and Sharp, T. W. and Morrison, A. C. and Kochel, T. J. and Bautista, C. T. and Block, K. and Guevara, C. and Aguilar, P. and Palermo, P. M. and Calampa, C. and Porter, K. R. and Hayes, C. G. and Weaver, S. C. and Travassos de Rosa, A. and Vinetz, J. M. and Shope, R. E. and Gotuzzo, E. and Guzman, H. and Tesh, R. B.	https://www.scopus.com/inward/record.uri?eid=2-s2.0-85142318565&doi=10.4269%2fajtmh.22-0259&partnerID=40&md5=d88b88774e2438607f3ab4979438d644	10.4269/ajtmh.22-0259	Records Excluded- Full text review: No diagnostic test for dengue
Rayyan-506	Variaciones de tres ndices larvarios de Aedes aegypti (L.) (Diptera: Culicidae) y su relacin con los casos de dengue en Yurimaguas, Per, 2000 - 2002	2005	Parasitologa latinoamericana	Werther Fernando, Fernndez and Jos, Iannacone	https://app.dimensions.ai/details/publication/pub.1049455153 http://www.scielo.cl/pdf/parasitol/v60n1-2/art01.pdf	10.4067/s0717-77122005000100001	Records Excluded- Title/Abstract Screening: irrelevant to the research question
Rayyan-507	Lethal ovitraps and dengue prevention: report from Iquitos, Peru	2012	INTERNATIONAL JOURNAL OF INFECTIOUS DISEASES	Wesson, D. and Morrison, A. and Soldan, V. P. and Moudy, R. and Long, K. and Ponnusamy, L. and Mohler, J. and Astete, H. and Ayyash, L. and Halsey, E. and Schal, C. and Scott, T. W. and Apperson, C.		10.1016/j.ijid.2012.05.687	Records Excluded- Title/Abstract Screening: irrelevant to the research question
Rayyan-508	Measuring health related quality of life for dengue patients in Iquitos, Peru	2020	PLOS Neglected Tropical Diseases	William, H. Elson and Amy, R. Riley-Powell and Amy, C. Morrison and Esther, E. Gotlieb and Erik, J. Groessl and Jhonny, J. Cordova and Rios, J. Esther and Quiroz, W. Lorena and Alfonso, S. Vizcarra and Robert, C. Reiner and Christopher, M. Barker and Gonzalo, M. Vazquez-Prokopec and Thomas, W. Scott and Alan, L. Rothman and John, P. Elder and Valerie, A. Paz-Soldan	https://app.dimensions.ai/details/publication/pub.1129718570 https://journals.plos.org/plosntds/article/file?id=10.1371/journal.pntd.0008477&type=printable	10.1371/journal.pntd.0008477	Records Excluded- Title/Abstract Screening: irrelevant to the research question
Rayyan-509	Use of mobile data collection systems within large-scale epidemiological field trials: findings and lessons-learned from a vector control trial in Iquitos, Peru	2022	BMC Public Health	William, H. Elson and Anna, B. Kawiecki and Marisa, A. P. Donnelly and Arnold, O. Noriega and Jody, K. Simpson and Din, Syafruddin and Ismail Ekoprayitno, Rozi and Neil, F. Lobo and Christopher, M. Barker and Thomas, W. Scott and Nicole, L. Achee and Amy, C. Morrison	https://app.dimensions.ai/details/publication/pub.1151928327 https://bmcpublichealth.biomedcentral.com/counter/pdf/10.1186/s12889-022-14301-7	10.1186/s12889-022-14301-7	Records Excluded- Title/Abstract Screening: irrelevant to the research question
Rayyan-510	Cross-sectional study of dengue-related knowledge, attitudes and practices in Villa El Salvador, Lima, Peru	2020	BMJ Open	William, H. Elson and Emma, Ortega and Michelle, Kreutzberg-Martinez and Frederique, Jacquerioz and Lilia, N. Cabrera and Richard, A. Oberhelman and Valerie, A. Paz-Soldan	https://app.dimensions.ai/details/publication/pub.1131466237 https://bmjopen.bmj.com/content/bmjopen/10/10/e037408.full.pdf	10.1136/bmjopen-2020-037408	Records Excluded- Title/Abstract Screening: irrelevant to the research question
Rayyan-511	Early Release - Heterogeneity of Dengue Illness in Community-Based Prospective Study, Iquitos, Peru - Volume 26, Number 9—September 2020 - Emerging Infectious Diseases journal - CDC	2020	Emerging Infectious Diseases	William, H. Elson and Robert, C. Reiner and Crystyan, Siles and Isabel, Bazan and Stalin, Vilcarromero and Amy, R. Riley-Powell and Ania, B. Kawiecki and Helvio, Astete and Robert, D. Hontz and Chris, M. Barker and Gonzalo, M. Vazquez-Prokopec and Amy, C. Morrison and Thomas, W. Scott and John, P. Elder and Alan, L. Rothman and Valerie, A. Paz-Soldan	https://app.dimensions.ai/details/publication/pub.1129559188 https://wwwnc.cdc.gov/eid/article/26/9/pdfs/19-1472.pdf	10.3201/eid2609.191472	Records Excluded- Title/Abstract Screening: irrelevant to the research question
Rayyan-512	Lineage II of Southeast Asian/American DENV-2 Is Associated with a Severe Dengue Outbreak in the Peruvian Amazon	2014	AMERICAN JOURNAL OF TROPICAL MEDICINE AND HYGIENE	Williams, M. and Mayer, S. V. and Johnson, W. L. and Chen, R. B. and Volkova, E. and Vilcarromero, S. and Widen, S. G. and Wood, T. G. and Suarez-Ognio, L. and Long, K. C. and Hanley, K. A. and Morrison, A. C. and Vasilakis, N. and Halsey, E. S.		10.4269/ajtmh.13-0600	Records Excluded- Title/Abstract Screening: irrelevant to the research question
Rayyan-513	Time analysis of dengue deaths that occurred in two regions of Peru during the climatic-atmospheric phenomena El Niño Costero and Cyclone Yaku	2024	medRxiv	Willy, Ramos and Alfredo Enrique, Oyola-García and Aida, Aguirre and Jhony, A. De la Cruz-Vargas and Miguel, Luna and Tania, Alarcón and Mónica, Meléndez and Juan, Huaccho-Rojas and Yudy Cley, Cóndor-Rojas	https://app.dimensions.ai/details/publication/pub.1169916664 https://www.medrxiv.org/content/medrxiv/early/2024/03/19/2024.03.18.24304491.full.pdf	10.1101/2024.03.18.24304491	Records Excluded- Title/Abstract Screening: irrelevant to the research question
Rayyan-514	Cutaneous Manifestations of Zika in Peru	2019	Journal of Cutaneous Medicine and Surgery	Willy, Ramos and Miguel, Luna and Tania, Alarcón and Gerardo, Jiménez and Jesús, Díaz and María, Calderón and Ericson, L. Gutierrez	https://app.dimensions.ai/details/publication/pub.1121266992 https://journals.sagepub.com/doi/pdf/10.1177/1203475419878160	10.1177/1203475419878160	Records Excluded- Title/Abstract Screening: irrelevant to the research question
Rayyan-515	Características clínicas y epidemiológicas de pacientes adultos con dengue en hospitales de tercer nivel, Perú	2021	Revista Médica de Trujillo	Wilmar Edy, Gutierrez-Portilla and Carlos Cesar, Alcalde-Loyola and Edi William, Aguilar-Urbina	https://app.dimensions.ai/details/publication/pub.1136441332 https://revistas.unitru.edu.pe/index.php/RMT/article/download/3327/4027	10.17268/rmt.2020.v16i01.06	Records Excluded- Title/Abstract Screening: irrelevant to the research question
Rayyan-516	Geographical distribution, evaluation of risk of dengue and its relationship with the El Niño Southern Oscillation in an endemic region of Peru between 2004 and 2015	2019	BMC Research Notes	Wilmer, Silva-Caso and Walter, Espinoza-Espíritu and Jaquelin, Espejo-Evaristo and Hugo, Carrillo-Ng and Miguel Angel, Aguilar-Luis and Luciana, Stimmler and Juana del, Valle-Mendoza	https://app.dimensions.ai/details/publication/pub.1120314034 https://bmcresnotes.biomedcentral.com/track/pdf/10.1186/s13104-019-4537-0	10.1186/s13104-019-4537-0	Records Excluded- Title/Abstract Screening: irrelevant to the research question
Rayyan-517	Steven-Jonhson Syndrome in a Patient With Dengue Infection in Peru: A Case Report	2024	Journal of Investigative Medicine High Impact Case Reports	Winny, D. Aparcana-Choque and Yadira, M. Pisconti-Palacios and Ivan, Cordova-Tello and Jhon, Ausejo-Galarza and Walter, Gomez-Gonzales and Andrei, Kochubei-Hurtado and Kovy, Arteaga-Livias	https://app.dimensions.ai/details/publication/pub.1170212123 https://journals.sagepub.com/doi/pdf/10.1177/23247096241242574	10.1177/23247096241242574	Records Excluded- Title/Abstract Screening: irrelevant to the research question
Rayyan-518	Leptospirosis en pacientes con resultado negativo para dengue, zika y chikungunya en Jaén, Perú	2019	Revista Peruana de Medicina Experimental y Salud Pública	Xiommara Alvarado, Dávila and Edwin Yober Gavidia, Olivera and Blanca Nieves Zulueta, Vásquez and Franco, Romaní	https://app.dimensions.ai/details/publication/pub.1121315035 https://rpmesp.ins.gob.pe/index.php/rpmesp/article/download/4457/3343	10.17843/rpmesp.2019.363.4457	Records Excluded- Title/Abstract Screening: irrelevant to the research question
Rayyan-519	Caracterización Molecular de la Secuencia parcialdel Gen de la Glicoproteína NS1 del Virus Dengue 1 proveniente de Máncora, Perú	2000	Rev. peru. med. exp. salud publica	Yábar Varas, Carlos	http://www.scielo.org.pe/scielo.php?script=sci_arttext&pid=S1726-46342000000100008&lng=en&nrm=iso&tlng=en		Records Excluded- Title/Abstract Screening: irrelevant to the research question
Rayyan-520	Variabilidad genética del Aedes aegypti determinada mediante el análisis del gen mitocondrial Nd4 en once áreas endémicas para dengue en el Perú	2013	Rev. peru. med. exp. salud publica	Yáñez, Pamela and Mamani, Enrique and Valle, Jorge and García, María Paquita and León, Walter and Villaseca, Pablo and Torres, Dina and Cabezas, César	http://www.scielosp.org/scielo.php?script=sci_arttext&pid=S1726-46342013000200014	10.1590/S1726-46342013000200014	Records Excluded- Title/Abstract Screening: irrelevant to the research question
Rayyan-521	Detection of SARS-CoV-2 antibodies in febrile patients from an endemic region of dengue and chikungunya in Peru	2022	PLoS ONE	Yordi, Tarazona-Castro and Lucinda, Troyes-Rivera and Johanna, Martins-Luna and Felipe, Cabellos-Altamirano and Miguel Angel, Aguilar-Luis and Hugo, Carrillo-Ng and Luis, J. del Valle and Sungmin, Kym and Sebastian, Miranda-Maravi and Wilmer, Silva-Caso and Saul, Levy-Blitchtein and Juana del, Valle-Mendoza	https://app.dimensions.ai/details/publication/pub.1146972197 https://journals.plos.org/plosone/article/file?id=10.1371/journal.pone.0265820&type=printable	10.1371/journal.pone.0265820	Included in the study
Rayyan-522	Etiology of acute febrile illness in the peruvian amazon as determined by modular formatted quantitative PCR: a protocol for RIVERA, a health facility-based case-control study	2023	BMC PUBLIC HEALTH	Yori, P. P. and Olórtegui, M. P. and Schiaffino, F. and Colston, J. M. and Vasquez, T. P. and Bardales, P. F. G. and Lopez, V. S. and Paredes, L. F. Z. and Perez, K. and Curico, G. and Flynn, T. and Zhang, J. X. and Asayag, C. R. and Sanchez, G. M. and Delgado, H. S. and Morales, M. C. and Casanova, W. and Jiu, B. and Oberhelman, R. and Escate, C. M. and Silver, R. and Henao, O. and Cooper, K. K.…		10.1186/s12889-023-15619-6	Records Excluded- Title/Abstract Screening: irrelevant to the research question
Rayyan-523	Clinical evaluation of the BioFire Global Fever Panel for the identification of malaria, leptospirosis, chikungunya, and dengue from whole blood: a prospective, multicentre, cross-sectional diagnostic accuracy study	2022	The Lancet Infectious Diseases	Yukari, C. Manabe and Joshua, Betz and Olivia, Jackson and Victor, Asoala and Isabel, Bazan and Paul, W. Blair and Aileen, Chang and Sarunyou, Chusri and John, A. Crump and Kimberly, A. Edgel and Dennis, J. Faix and Stefan, Fernandez and Anne, T. Fox and Jose, A. Garcia and Max, Grogl and Erin, A. Hansen and Vireak, Heang and Stacey, L. House and Krisada, Jongsakul and Michael, B. Kaburise and Ch…	https://app.dimensions.ai/details/publication/pub.1148695202 http://manuscript.elsevier.com/S1473309922002900/pdf/S1473309922002900.pdf	10.1016/s1473-3099(22)00290-0	Records Excluded- Title/Abstract Screening: irrelevant to the research question
Rayyan-524	[Genetic variability of Aedes aegypti determined by mitochondrial gene ND4 analysis in eleven endemic areas for dengue in Peru]	2013	Rev Peru Med Exp Salud Publica	Yц║ц╠ez, P. and Mamani, E. and Valle, J. and Garcц╜a, M. P. and LeцЁn, W. and Villaseca, P. and Torres, D. and Cabezas, C.			Records Excluded- Title/Abstract Screening: irrelevant to the research question
Rayyan-525	Outbreak of classic dengue fever in the southern peruvian city of Puerto Maldonado	2006	AMERICAN JOURNAL OF TROPICAL MEDICINE AND HYGIENE	Zamalloa, H.			Records Excluded- Title/Abstract Screening: irrelevant to the research question
Rayyan-526	Estudio seroepidemiológico de fiebre tifoidea en población escolar en el área norte de Lima metropolitana/ Sero-epidemiological study of thyphoid fever in schoolchildren of the northern area of Lima	1992	Rev. méd. hered	Clendenes, Martin; Carrillo, Carlos; Gotuzzo, Eduardo; Benavente, Luis			Records Excluded- Title/Abstract Screening: irrelevant to the research question
Rayyan-527	Contribución al estudio de la fiebre tifoidea en Lima Metropolitana/ Contribution to the study of typhoid fever in Lima city	1984	Diagnóstico (Perú)	Guevara, José María; Quirós S., Carlos; Chumpitaz Conde, Jorge; Zerpa, Rito; Roel Pineda, Sibila; Gonzáles, Juvenal; Huaroto Sedda, Manuel Pablo; Falen, María; Reyes, Angélica; Flores, William; Piscoya S.,Julia			Records Excluded- Title/Abstract Screening: irrelevant to the research question
Rayyan-528	Regional molecular epidemiology of dengue and the potential optimization of its control through the use of vaccines. Report of the Arbovirus Committee of the Latin American Society of Pediatric Infectious Diseases, SLIPE.	2023	Expert Rev Vaccines	Torres, Jaime R; Brea-Del Castillo, Jose; Saez-Llorens, Xavier; Ávila-Agüero, María L; Coronell R, Wilfrido; Martinez-De Cuellar, Celia; Debbag, Roberto	https://dx.doi.org/10.1080/14760584.2024.2395550	10.1080/14760584.2024.2395550	Records Excluded- Title/Abstract Screening: irrelevant to the research question
Rayyan-529	Urgent Response Needed: Addressing the Dengue Crisis in the Andean and Southern Cone Latin American Regions.	2023	Am J Trop Med Hyg	Ortiz-Prado, Esteban; Izquierdo-Condoy, Juan S; Vásconez-González, Jorge	https://www.ncbi.nlm.nih.gov/pmc/articles/PMC11448526	10.4269/ajtmh.24-0178	Records Excluded- Title/Abstract Screening: irrelevant to the research question
Rayyan-530	Dengue outbreaks in Brazil and Latin America: the new and continuing challenges.	2023	Int J Infect Dis	Sansone, Nathália Mariana Santos; Boschiero, Matheus Negri; Marson, Fernando Augusto Lima	https://dx.doi.org/10.1016/j.ijid.2024.107192	10.1016/j.ijid.2024.107192	Records Excluded- Title/Abstract Screening: irrelevant to the research question
Rayyan-531	Dengue Cases Surge in Latin America and Caribbean.	2024	JAMA	Harris, Emily	https://dx.doi.org/10.1001/jama.2024.6716	10.1001/jama.2024.6716	Records Excluded- Title/Abstract Screening: irrelevant to the research question
Rayyan-532	Risk factors associated with severe dengue in Latin America: A systematic review and meta-analysis.	2024	Trop Med Int Health	Paraná, Victoria Cruz; Feitosa, Caroline Alves; da Silva, Greice Carolina Santos; Gois, Luana Leandro; Santos, Luciane Amorim	https://dx.doi.org/10.1111/tmi.13968	10.1111/tmi.13968	Records Excluded- Title/Abstract Screening: irrelevant to the research question
Rayyan-533	Immune system gene polymorphisms associated with severe dengue in Latin America: a systematic review.	2023	Rev Inst Med Trop Sao Paulo	Salazar Flórez, Jorge Emilio; Segura Cardona, Ángela María; Restrepo Jaramillo, Berta Nelly; Arboleda Naranjo, Margarita; Giraldo Cardona, Luz Stella; Echeverri Rendón, Ángela Patricia	https://www.ncbi.nlm.nih.gov/pmc/articles/PMC10691806	10.1590/S1678-9946202365058	Records Excluded- Title/Abstract Screening: irrelevant to the research question
Rayyan-534	Natural vertical transmission of dengue virus in Latin America and the Caribbean: highlighting its detection limitations and potential significance.	2023	Parasit Vectors	Golding, Mario A J; Noble, Simmoy A A; Khouri, Nadia K; Layne-Yarde, Rhaheem N A; Ali, Inshan; Sandiford, Simone L	https://www.ncbi.nlm.nih.gov/pmc/articles/PMC10685567	10.1186/s13071-023-06043-1	Records Excluded- Title/Abstract Screening: irrelevant to the research question
Rayyan-535	Latin America in the clutches of an old foe: Dengue.	2023	Braz J Infect Dis	Alied, Marcel; Endo, Patricia Takako; Aquino, Victor Hugo; Vadduri, Venkata Vasavi; Huy, Nguyen Tien	https://www.ncbi.nlm.nih.gov/pmc/articles/PMC10404553	10.1016/j.bjid.2023.102788	Records Excluded- Title/Abstract Screening: irrelevant to the research question
Rayyan-536	Dengue as a Disease Threatening Global Health: A Narrative Review Focusing on Latin America and Brazil.	2023	Trop Med Infect Dis	Lessa, Carlos Letacio Silveira; Hodel, Katharine Valéria Saraiva; Gonçalves, Marilda de Souza; Machado, Bruna Aparecida Souza	https://www.ncbi.nlm.nih.gov/pmc/articles/PMC10221906	10.3390/tropicalmed8050241	Records Excluded- Title/Abstract Screening: irrelevant to the research question
Rayyan-537	WHO: Concerning Spread of Dengue, Chikungunya in Latin America.	2023	JAMA	Harris, Emily	https://dx.doi.org/10.1001/jama.2023.5624	10.1001/jama.2023.5624	Records Excluded- Title/Abstract Screening: irrelevant to the research question
Rayyan-538	Knowledge, Attitudes and Practices toward Dengue Fever, Vector Control, and Vaccine Acceptance Among the General Population in Countries from Latin America and Asia Pacific: A Cross-Sectional Study (GEMKAP).	2023	Vaccines (Basel)	Shafie, Asrul Akmal; Moreira, Edson Duarte; Di Pasquale, Alberta; Demuth, Dirk; Yin, Joanne Yoong Su	https://www.ncbi.nlm.nih.gov/pmc/articles/PMC10058638	10.3390/vaccines11030575	Records Excluded- Title/Abstract Screening: irrelevant to the research question
Rayyan-539	Dengue, chikungunya, and Zika virus infections in Latin America and the Caribbean: a systematic review.	2023	Rev Panam Salud Publica	Santos, Letícia L M; de Aquino, Erika Carvalho; Fernandes, Suleimy Marinho; Ternes, Yves Mauro F; Feres, Valéria C de R	https://www.ncbi.nlm.nih.gov/pmc/articles/PMC9910557	10.26633/RPSP.2023.34	Records Excluded- Title/Abstract Screening: irrelevant to the research question
Rayyan-540	Early diagnostic indicators of dengue versus other febrile illnesses in Asia and Latin America (IDAMS study): a multicentre, prospective, observational study.	2023	Lancet Glob Health	Rosenberger, Kerstin D; Phung Khanh, Lam; Tobian, Frank; Chanpheaktra, Ngoun; Kumar, Varun; Lum, Lucy Chai See; Sathar, Jameela; Pleités Sandoval, Ernesto; Marón, Gabriela M; Laksono, Ida Safitri; Mahendradhata, Yodi; Sarker, Malabika; Rahman, Ridwanur; Caprara, Andrea; Souza Benevides, Bruno; Marques, Ernesto T A; Magalhaes, Tereza; Brasil, Patrícia; Amaral Calvet, Guilherme; Tami, Adriana; Beth…	https://dx.doi.org/10.1016/S2214-109X(22)00514-9	10.1016/S2214-109X(22)00514-9	Records Excluded- Title/Abstract Screening: irrelevant to the research question
Rayyan-541	Immune system gene polymorphisms associated with severe dengue in Latin America: a systematic review	2023	Rev. Inst. Med. Trop. São Paulo (Online)	Salazar Flórez, Jorge Emilio; Segura Cardona, Ángela María; Restrepo Jaramillo, Berta Nelly; Arboleda Naranjo, Margarita; Giraldo Cardona, Luz Stella; Echeverri Rendón, Ángela Patricia	http://www.scielo.br/scielo.php?script=sci_arttext&pid=S0036-46652023000100404	10.1590/s1678-9946202365058	Records Excluded- Title/Abstract Screening: irrelevant to the research question
Rayyan-542	Dengue, chikungunya, and Zika virus infections in Latin America and the Caribbean: a systematic review/ Infecciones por dengue, chikungunya y el virus de Zika en América Latina y el Caribe: revisión sistemática/ Dengue, zika e chikungunya na América Latina e no Caribe: revisão sistemática	2023	Rev. panam. salud pública	Santos, Letícia L. M; de Aquino, Erika Carvalho; Fernandes, Suleimy Marinho; Ternes, Yves Mauro F; Feres, Valéria C. de R	http://www.scielosp.org/scielo.php?script=sci_arttext&pid=S1020-49892023000100553	10.26633/rpsp.2023.34	Records Excluded- Title/Abstract Screening: irrelevant to the research question
Rayyan-543	Latin America in the clutches of an old foe: Dengue	2023	Braz. j. infect. dis	Alied, Marcel; Endo, Patricia Takako; Aquino, Victor Hugo; Vadduri, Venkata Vasavi; Huy, Nguyen Tien	http://www.scielo.br/scielo.php?script=sci_arttext&pid=S1413-86702023000400900	10.1016/j.bjid.2023.102788	Records Excluded- Title/Abstract Screening: irrelevant to the research question
Rayyan-544	COVID-19 and dengue coinfection in Latin America: A systematic review.	2022	New Microbes New Infect	León-Figueroa, Darwin A; Abanto-Urbano, Sebastian; Olarte-Durand, Mely; Nuñez-Lupaca, Janeth N; Barboza, Joshuan J; Bonilla-Aldana, D Katterine; Yrene-Cubas, Robinson A; Rodriguez-Morales, Alfonso J	https://www.ncbi.nlm.nih.gov/pmc/articles/PMC9613782	10.1016/j.nmni.2022.101041	Records Excluded- Title/Abstract Screening: irrelevant to the research question
Rayyan-545	Dengue Prediction in Latin America Using Machine Learning and the One Health Perspective: A Literature Review.	2022	Trop Med Infect Dis	Cabrera, Maritza; Leake, Jason; Naranjo-Torres, José; Valero, Nereida; Cabrera, Julio C; Rodríguez-Morales, Alfonso J	https://www.ncbi.nlm.nih.gov/pmc/articles/PMC9611387	10.3390/tropicalmed7100322	Records Excluded- Title/Abstract Screening: irrelevant to the research question
Rayyan-546	Measuring the effects of COVID-19-related disruption on dengue transmission in southeast Asia and Latin America: a statistical modelling study.	2022	Lancet Infect Dis	Chen, Yuyang; Li, Naizhe; Lourenço, José; Wang, Lin; Cazelles, Bernard; Dong, Lu; Li, Bingying; Liu, Yang; Jit, Mark; Bosse, Nikos I; Abbott, Sam; Velayudhan, Raman; Wilder-Smith, Annelies; Tian, Huaiyu; Brady, Oliver J	https://www.ncbi.nlm.nih.gov/pmc/articles/PMC8890758	10.1016/S1473-3099(22)00025-1	Records Excluded- Title/Abstract Screening: irrelevant to the research question
Rayyan-547	Disentangling associations between vegetation greenness and dengue in a Latin American city: Findings and challenges.	2021	Landsc Urban Plan	Cunha, Maria da Consolação Magalhães; Ju, Yang; Morais, Maria Helena Franco; Dronova, Iryna; Ribeiro, Sérvio Pontes; Bruhn, Fábio Raphael Pascoti; Lima, Larissa Lopes; Sales, Denise Marques; Schultes, Olivia Lang; Rodriguez, Daniel A; Caiaffa, Waleska Teixeira	https://www.ncbi.nlm.nih.gov/pmc/articles/PMC8519391	10.1016/j.landurbplan.2021.104255	Records Excluded- Title/Abstract Screening: irrelevant to the research question
Rayyan-548	Dengue and Chikungunya seroprevalence in waste pickers from the largest Latin American open-air dump.	2021	J Infect	Cassemiro, Évelin Mota; Cilião-Alves, Daiani Cristina; Moura, Drielly Rodrigues; Slavov, Svetoslav Nanev; Quintão, Tatyane de Souza Cardoso; Scott, James Alexander; Marques, Carla Pintas; Obara, Marcos Takashi; de Araújo, Wildo Navegantes; Cruvinel, Vanessa Resende Nogueira; Haddad, Rodrigo	https://dx.doi.org/10.1016/j.jinf.2021.08.042	10.1016/j.jinf.2021.08.042	Records Excluded- Title/Abstract Screening: irrelevant to the research question
Rayyan-549	Analysis of Hospitalized and Severe Dengue Cases Over the 6 years of Follow-up of the Tetravalent Dengue Vaccine (CYD-TDV) Efficacy Trials in Asia and Latin America.	2021	Clin Infect Dis	Forrat, Rémi; Dayan, Gustavo H; DiazGranados, Carlos A; Bonaparte, Matthew; Laot, Thelma; Capeding, Maria Rosario; Sanchez, Leilani; Coronel, Diana Leticia; Reynales, Humberto; Chansinghakul, Danaya; Hadinegoro, Sri Rezeki S; Perroud, Ana Paula; Frago, Carina; Zambrano, Betzana; Machabert, Tifany; Wu, Yukun; Luedtke, Alexander; Price, Brenda; Vigne, Claire; Haney, Owen; Savarino, Stephen J; Bouck…	https://www.ncbi.nlm.nih.gov/pmc/articles/PMC8442794	10.1093/cid/ciab288	Records Excluded- Title/Abstract Screening: irrelevant to the research question
Rayyan-550	Zika and Dengue Interactions in the Context of a Large Dengue Vaccine Clinical Trial in Latin America.	2021	Am J Trop Med Hyg	Zambrano, Betzana; Noriega, Fernando; Dayan, Gustavo H; Rivera, Doris Maribel; Arredondo, José Luis; Reynales, Humberto; Luz, Kleber; Deseda, Carmen; Bonaparte, Matthew I; Langevin, Edith; Wu, Yukun; Cortés, Margarita; Savarino, Stephen; DiazGranados, Carlos A	https://www.ncbi.nlm.nih.gov/pmc/articles/PMC7790115	10.4269/ajtmh.20-0635	Records Excluded- Title/Abstract Screening: irrelevant to the research question
Rayyan-551	A Bayesian Functional Methodology for Dengue Risk Mapping in Latin America and the Caribbean.	2021	Acta Trop	Torres-Signes, A; Dip, J A	https://dx.doi.org/10.1016/j.actatropica.2020.105788	10.1016/j.actatropica.2020.105788	Records Excluded- Title/Abstract Screening: irrelevant to the research question
Rayyan-552	Spatiotemporal distribution and socioeconomic disparities of dengue, chikungunya and Zika in two Latin American cities from 2007 to 2017.	2021	Trop Med Int Health	Carabali, Mabel; Harper, Sam; Lima Neto, Antonio S; Dos Santos de Sousa, Geziel; Caprara, Andrea; Restrepo, Berta Nelly; Kaufman, Jay S	https://dx.doi.org/10.1111/tmi.13530	10.1111/tmi.13530	Records Excluded- Title/Abstract Screening: irrelevant to the research question
Rayyan-553	Immune Response Persistence and Safety of a Booster Dose of the Tetravalent Dengue Vaccine in Adolescents and Adults Who Previously Completed the 3-dose Schedule 4-5 Years Earlier in Latin America: A Randomized Placebo-controlled Trial.	2020	Pediatr Infect Dis J	Coronel, Diana; García-Rivera, Enid J; Rivera, Doris Maribel; Arredondo-García, José Luis; Dietze, Reynaldo; Perroud, Ana Paula; Cortés, Margarita; Bonaparte, Matthew; Wang, Hao; Pagnon, Anke; Jantet-Blaudez, Frédérique; Peñalosa, Luis Andrey Rojas; Dayan, Gustavo; Zambrano, Betzana; DiazGranados, Carlos A; Noriega, Fernando	https://dx.doi.org/10.1097/INF.0000000000002830	10.1097/INF.0000000000002830	Records Excluded- Title/Abstract Screening: irrelevant to the research question
Rayyan-554	Microneutralization assay titer correlates analysis in two phase 3 trials of the CYD-TDV tetravalent dengue vaccine in Asia and Latin America.	2020	PLoS One	Carpp, Lindsay N; Fong, Youyi; Bonaparte, Matthew; Moodie, Zoe; Juraska, Michal; Huang, Ying; Price, Brenda; Zhuang, Yingying; Shao, Jason; Zheng, Lingyi; Chambonneau, Laurent; Small, Robert; Sridhar, Saranya; DiazGranados, Carlos A; Gilbert, Peter B	https://www.ncbi.nlm.nih.gov/pmc/articles/PMC7295445	10.1371/journal.pone.0234236	Records Excluded- Title/Abstract Screening: irrelevant to the research question
Rayyan-555	COVID-19 and dengue, co-epidemics in Ecuador and other countries in Latin America: Pushing strained health care systems over the edge.	2020	Travel Med Infect Dis	Navarro, Juan-Carlos; Arrivillaga-Henríquez, Jazzmin; Salazar-Loor, José; Rodriguez-Morales, Alfonso J	https://www.ncbi.nlm.nih.gov/pmc/articles/PMC7130119	10.1016/j.tmaid.2020.101656	Records Excluded- Title/Abstract Screening: irrelevant to the research question
Rayyan-556	Impacts of Zika emergence in Latin America on endemic dengue transmission.	2019	Nat Commun	Borchering, Rebecca K; Huang, Angkana T; Mier-Y-Teran-Romero, Luis; Rojas, Diana P; Rodriguez-Barraquer, Isabel; Katzelnick, Leah C; Martinez, Silvio D; King, Gregory D; Cinkovich, Stephanie C; Lessler, Justin; Cummings, Derek A T	https://www.ncbi.nlm.nih.gov/pmc/articles/PMC6915707	10.1038/s41467-019-13628-x	Records Excluded- Title/Abstract Screening: irrelevant to the research question
Rayyan-557	Updated recommendations of the International Dengue Initiative expert group for CYD-TDV vaccine implementation in Latin America.	2019	Vaccine	Torres, J R; Falleiros-Arlant, L H; Gessner, B D; Delrieu, I; Avila-Aguero, M L; Giambernardino, H I G; Mascareñas, A; Brea, J; Torres, C N; Castellanos-Martinez, J M	https://dx.doi.org/10.1016/j.vaccine.2019.09.010	10.1016/j.vaccine.2019.09.010	Records Excluded- Title/Abstract Screening: irrelevant to the research question
Rayyan-558	Correction for Colón-González et al., Limiting global-mean temperature increase to 1.5-2 °C could reduce the incidence and spatial spread of dengue fever in Latin America.	2019	Proc Natl Acad Sci U S A		https://www.ncbi.nlm.nih.gov/pmc/articles/PMC6575161	10.1073/pnas.1906969116	Records Excluded- Title/Abstract Screening: irrelevant to the research question
Rayyan-559	Dengue Vaccine Booster in Healthy Adolescents and Adults in Latin America: Evaluation 4-5 Years After a Primary 3-Dose Schedule.	2019	Pediatr Infect Dis J	Coronel, Diana; García-Rivera, Enid J; Rivera, Maribel; Arredondo-García, José Luis; Dietze, Reynaldo; Perroud, Ana Paula; Cortés, Margarita; Bonaparte, Matthew; Zhao, Jessie; Tila, Mihaela; Jackson, Nick; Zambrano, Betzana; Noriega, Fernando	https://dx.doi.org/10.1097/INF.0000000000002286	10.1097/INF.0000000000002286	Records Excluded- Title/Abstract Screening: irrelevant to the research question
Rayyan-560	La reemergencia del dengue: un gran desafío para el sistema sanitario latinoamericano y caribeño en pleno siglo XXI/ Reemergence of dengue: a great challenge for the health Latin American and Caribbean system, in the middle of XXI century	2019	Medisan	Tamayo Escobar, Osmany Enrique; García Olivera, Tania María; Escobar Yéndez, Nilia Victoria; González Rubio, Daniel; Castro Peraza, Osvaldo	http://scielo.sld.cu/scielo.php?script=sci_arttext&pid=S1029-30192019000200308&lng=es&nrm=iso&tlng=es		Records Excluded- Title/Abstract Screening: irrelevant to the research question
Rayyan-561	Estimation of the Size of Dengue and Zika Infection Among Korean Travelers to Southeast Asia and Latin America, 2016-2017.	2019	Osong Public Health Res Perspect	Chu, Chaeshin; Shin, Een Suk	https://www.ncbi.nlm.nih.gov/pmc/articles/PMC6927419	10.24171/j.phrp.2019.10.6.10	Records Excluded- Title/Abstract Screening: irrelevant to the research question
Rayyan-562	Limiting global-mean temperature increase to 1.5-2 °C could reduce the incidence and spatial spread of dengue fever in Latin America.	2018	Proc Natl Acad Sci U S A	Colón-González, Felipe J; Harris, Ian; Osborn, Timothy J; Steiner São Bernardo, Christine; Peres, Carlos A; Hunter, Paul R; Lake, Iain R	https://www.ncbi.nlm.nih.gov/pmc/articles/PMC6004471	10.1073/pnas.1718945115	Records Excluded- Title/Abstract Screening: irrelevant to the research question
Rayyan-563	Four-year safety follow-up of the tetravalent dengue vaccine efficacy randomized controlled trials in Asia and Latin America.	2018	Clin Microbiol Infect	Arredondo-García, J L; Hadinegoro, S R; Reynales, H; Chua, M N; Rivera Medina, D M; Chotpitayasunondh, T; Tran, N H; Deseda, C C; Wirawan, D N; Cortés Supelano, M; Frago, C; Langevin, E; Coronel, D; Laot, T; Perroud, A P; Sanchez, L; Bonaparte, M; Limkittikul, K; Chansinghakul, D; Gailhardou, S; Noriega, F; Wartel, T A; Bouckenooghe, A; Zambrano, B	https://dx.doi.org/10.1016/j.cmi.2018.01.018	10.1016/j.cmi.2018.01.018	Records Excluded- Title/Abstract Screening: irrelevant to the research question
Rayyan-564	Economic impact of dengue fever in Latin America and the Caribbean: a systematic review.	2018	Rev Panam Salud Publica	Laserna, Andrés; Barahona-Correa, Julián; Baquero, Laura; Castañeda-Cardona, Camilo; Rosselli, Diego	https://www.ncbi.nlm.nih.gov/pmc/articles/PMC6386068	10.26633/RPSP.2018.111	Records Excluded- Title/Abstract Screening: irrelevant to the research question
Rayyan-565	Neutralizing Antibody Correlates Analysis of Tetravalent Dengue Vaccine Efficacy Trials in Asia and Latin America.	2018	J Infect Dis	Moodie, Zoe; Juraska, Michal; Huang, Ying; Zhuang, Yingying; Fong, Youyi; Carpp, Lindsay N; Self, Steven G; Chambonneau, Laurent; Small, Robert; Jackson, Nicholas; Noriega, Fernando; Gilbert, Peter B	https://www.ncbi.nlm.nih.gov/pmc/articles/PMC5854020	10.1093/infdis/jix609	Records Excluded- Title/Abstract Screening: irrelevant to the research question
Rayyan-566	Immunogenicity and safety of one versus two doses of tetravalent dengue vaccine in healthy children aged 2-17 years in Asia and Latin America: 18-month interim data from a phase 2, randomised, placebo-controlled study.	2018	Lancet Infect Dis	Sáez-Llorens, Xavier; Tricou, Vianney; Yu, Delia; Rivera, Luis; Jimeno, José; Villarreal, Ana Cecilia; Dato, Epiphany; Mazara, Sonia; Vargas, Maria; Brose, Manja; Rauscher, Martina; Tuboi, Suely; Borkowski, Astrid; Wallace, Derek	https://dx.doi.org/10.1016/S1473-3099(17)30632-1	10.1016/S1473-3099(17)30632-1	Records Excluded- Title/Abstract Screening: irrelevant to the research question
Rayyan-567	Economic impact of dengue fever in Latin America and the Caribbean: a systematic review/ Repercusiones económicas del dengue en América Latina y el Caribe: una revisión sistemática/ Impacto econômico da dengue na América Latina e Caribe: revisão sistemática	2018	Rev. panam. salud pública	Laserna, Andrés; Barahona-Correa, Julián; Baquero, Laura; Castañeda-Cardona, Camilo; Rosselli, Diego	http://www.scielosp.org/scielo.php?script=sci_arttext&pid=S1020-49892018000100311	10.26633/rpsp.2018.111	Records Excluded- Title/Abstract Screening: irrelevant to the research question
Rayyan-568	Systematic review of societal and health system cost of dengue in Latin America	2017	Rev. patol. trop	Parente, Mírian Perpétua Palha Dias; Siqueira Filha, Noêmia Teixeira de; Cortes, Fanny; Itria Jr, Alexander; Siqueira Jr, João Bosco; Martelli, Celina Maria Turchi	https://www.revistas.ufg.br/iptsp/article/view/51011/25000	10.5216/rpt.v46i4.51011	Records Excluded- Title/Abstract Screening: irrelevant to the research question
Rayyan-569	Epidemiological Characteristics of Dengue Disease in Latin America and in the Caribbean: A Systematic Review of the Literature.	2017	J Trop Med	Torres, Jaime Rafael; Orduna, Tomás Agustín; Piña-Pozas, Maricela; Vázquez-Vega, Daniela; Sarti, Elsa	https://www.ncbi.nlm.nih.gov/pmc/articles/PMC5368385	10.1155/2017/8045435	Records Excluded- Title/Abstract Screening: irrelevant to the research question
Rayyan-570	Safety and immunogenicity of one versus two doses of Takeda's tetravalent dengue vaccine in children in Asia and Latin America: interim results from a phase 2, randomised, placebo-controlled study.	2017	Lancet Infect Dis	Sáez-Llorens, Xavier; Tricou, Vianney; Yu, Delia; Rivera, Luis; Tuboi, Suely; Garbes, Pedro; Borkowski, Astrid; Wallace, Derek	https://dx.doi.org/10.1016/S1473-3099(17)30166-4	10.1016/S1473-3099(17)30166-4	Records Excluded- Title/Abstract Screening: irrelevant to the research question
Rayyan-571	Dengue in Latin America: Systematic Review of Molecular Epidemiological Trends.	2017	PLoS Negl Trop Dis	Ramos-Castañeda, José; Barreto Dos Santos, Flavia; Martínez-Vega, Ruth; Galvão de Araujo, Josélio Maria; Joint, Graham; Sarti, Elsa	https://www.ncbi.nlm.nih.gov/pmc/articles/PMC5221820	10.1371/journal.pntd.0005224	Records Excluded- Title/Abstract Screening: irrelevant to the research question
Rayyan-572	Tetravalent Dengue Vaccine Reduces Symptomatic and Asymptomatic Dengue Virus Infections in Healthy Children and Adolescents Aged 2-16 Years in Asia and Latin America.	2016	J Infect Dis	Olivera-Botello, Gustavo; Coudeville, Laurent; Fanouillere, Karen; Guy, Bruno; Chambonneau, Laurent; Noriega, Fernando; Jackson, Nicholas	https://www.ncbi.nlm.nih.gov/pmc/articles/PMC5021228	10.1093/infdis/jiw297	Records Excluded- Title/Abstract Screening: irrelevant to the research question
Rayyan-573	Alarm Variables for Dengue Outbreaks: A Multi-Centre Study in Asia and Latin America.	2016	PLoS One	Bowman, Leigh R; Tejeda, Gustavo S; Coelho, Giovanini E; Sulaiman, Lokman H; Gill, Balvinder S; McCall, Philip J; Olliaro, Piero L; Ranzinger, Silvia R; Quang, Luong C; Ramm, Ronald S; Kroeger, Axel; Petzold, Max G	https://www.ncbi.nlm.nih.gov/pmc/articles/PMC4922573	10.1371/journal.pone.0157971	Records Excluded- Title/Abstract Screening: irrelevant to the research question
Rayyan-574	Symptomatic Dengue in Children in 10 Asian and Latin American Countries.	2016	N Engl J Med	L'Azou, Maïna; Moureau, Annick; Sarti, Elsa; Nealon, Joshua; Zambrano, Betzana; Wartel, T Anh; Villar, Luis; Capeding, Maria R Z; Ochiai, R Leon	https://dx.doi.org/10.1056/NEJMoa1503877	10.1056/NEJMoa1503877	Records Excluded- Title/Abstract Screening: irrelevant to the research question
Rayyan-575	Innovative dengue vector control interventions in Latin America: what do they cost?	2016	Pathog Glob Health	Alfonso-Sierra, Eduardo; Basso, César; Beltrán-Ayala, Efraín; Mitchell-Foster, Kendra; Quintero, Juliana; Cortés, Sebastián; Manrique-Saide, Pablo; Guillermo-May, Guillermo; Caprara, Andrea; de Lima, Edilmar Carvalho; Kroeger, Axel	https://www.ncbi.nlm.nih.gov/pmc/articles/PMC4870030	10.1080/20477724.2016.1142057	Records Excluded- Title/Abstract Screening: irrelevant to the research question
Rayyan-576	A comparative study on active and passive epidemiological surveillance for dengue in five countries of Latin America.	2016	Int J Infect Dis	Sarti, Elsa; L'Azou, Maïna; Mercado, Marcela; Kuri, Pablo; Siqueira, Joao Bosco; Solis, Erick; Noriega, Fernando; Ochiai, R Leon	https://dx.doi.org/10.1016/j.ijid.2016.01.015	10.1016/j.ijid.2016.01.015	Records Excluded- Title/Abstract Screening: irrelevant to the research question
Rayyan-577	Modelling the immunological response to a tetravalent dengue vaccine from multiple phase-2 trials in Latin America and South East Asia.	2015	Vaccine	Dorigatti, Ilaria; Aguas, Ricardo; Donnelly, Christl A; Guy, Bruno; Coudeville, Laurent; Jackson, Nicholas; Saville, Melanie; Ferguson, Neil M	https://www.ncbi.nlm.nih.gov/pmc/articles/PMC4504002	10.1016/j.vaccine.2015.05.059	Records Excluded- Title/Abstract Screening: irrelevant to the research question
Rayyan-578	Prospective cohort study with active surveillance for fever in four dengue endemic countries in Latin America.	2015	Am J Trop Med Hyg	Dayan, Gustavo; Arredondo, Jose L; Carrasquilla, Gabriel; Deseda, Carmen C; Dietze, Reynaldo; Luz, Kleber; Costa, Maria Selma N; Cunha, Rivaldo V; Rey, Luis C; Morales, Javier; Reynales, Humberto; Miranda, Maria; Zambrano, Betzana; Rivas, Enrique; Garbes, Pedro; Noriega, Fernando	https://www.ncbi.nlm.nih.gov/pmc/articles/PMC4497892	10.4269/ajtmh.13-0663	Records Excluded- Title/Abstract Screening: irrelevant to the research question
Rayyan-579	Dengue Awareness in Latin American Populations: A Questionnaire Study.	2015	Infect Dis Ther	Sarti, Elsa; Cox, Helen; Besada-Lombana, Sandra; Tapia-Maruri, Laura	https://www.ncbi.nlm.nih.gov/pmc/articles/PMC4471059	10.1007/s40121-015-0068-8	Records Excluded- Title/Abstract Screening: irrelevant to the research question
Rayyan-580	Innovative community-based vector control interventions for improved dengue and Chagas disease prevention in Latin America: introduction to the special issue.	2015	Trans R Soc Trop Med Hyg	Sommerfeld, Johannes; Kroeger, Axel	https://www.ncbi.nlm.nih.gov/pmc/articles/PMC4299521	10.1093/trstmh/tru176	Records Excluded- Title/Abstract Screening: irrelevant to the research question
Rayyan-581	Innovative community-based ecosystem management for dengue and Chagas disease prevention in low and middle income countries in Latin America and the Caribbean.	2015	Trans R Soc Trop Med Hyg	Finkelman, Jacobo	https://www.ncbi.nlm.nih.gov/pmc/articles/PMC4299526	10.1093/trstmh/tru201	Records Excluded- Title/Abstract Screening: irrelevant to the research question
Rayyan-582	Efficacy of a tetravalent dengue vaccine in children in Latin America.	2015	N Engl J Med	Villar, Luis; Dayan, Gustavo Horacio; Arredondo-García, José Luis; Rivera, Doris Maribel; Cunha, Rivaldo; Deseda, Carmen; Reynales, Humberto; Costa, Maria Selma; Morales-Ramírez, Javier Osvaldo; Carrasquilla, Gabriel; Rey, Luis Carlos; Dietze, Reynaldo; Luz, Kleber; Rivas, Enrique; Miranda Montoya, Maria Consuelo; Cortés Supelano, Margarita; Zambrano, Betzana; Langevin, Edith; Boaz, Mark; Torniep…	https://dx.doi.org/10.1056/NEJMoa1411037	10.1056/NEJMoa1411037	Records Excluded- Title/Abstract Screening: irrelevant to the research question
Rayyan-583	Ecological, biological and social dimensions of dengue vector breeding in five urban settings of Latin America: a multi-country study.	2014	BMC Infect Dis	Quintero, Juliana; Brochero, Helena; Manrique-Saide, Pablo; Barrera-Pérez, Mario; Basso, César; Romero, Sonnia; Caprara, Andrea; De Lima Cunha, Jane Cris; Beltrán-Ayala, Efraín; Mitchell-Foster, Kendra; Kroeger, Axel; Sommerfeld, Johannnes; Petzold, Max	https://www.ncbi.nlm.nih.gov/pmc/articles/PMC3904013	10.1186/1471-2334-14-38	Records Excluded- Title/Abstract Screening: irrelevant to the research question
Rayyan-584	Epidemiology of Dengue in Latin America.	2014	J Pediatric Infect Dis Soc	Zambrano, Betzana; San Martin, José Luis	https://dx.doi.org/10.1093/jpids/piu071	10.1093/jpids/piu071	Records Excluded- Title/Abstract Screening: irrelevant to the research question
Rayyan-585	Safety and immunogenicity of a recombinant tetravalent dengue vaccine in 9-16 year olds: a randomized, controlled, phase II trial in Latin America.	2013	Pediatr Infect Dis J	Villar, Luis Á; Rivera-Medina, Doris M; Arredondo-García, José Luis; Boaz, Mark; Starr-Spires, Linda; Thakur, Manoj; Zambrano, Betzana; Miranda, María C; Rivas, Enrique; Dayan, Gustavo H	https://dx.doi.org/10.1097/INF.0b013e31829b8022	10.1097/INF.0b013e31829b8022	Records Excluded- Title/Abstract Screening: irrelevant to the research question
Rayyan-586	Sharing experiences: towards an evidence based model of dengue surveillance and outbreak response in Latin America and Asia.	2013	BMC Public Health	Badurdeen, Shiraz; Valladares, David Benitez; Farrar, Jeremy; Gozzer, Ernesto; Kroeger, Axel; Kuswara, Novia; Ranzinger, Silvia Runge; Tinh, Hien Tran; Leite, Priscila; Mahendradhata, Yodi; Skewes, Ronald; Verrall, Ayesha	https://www.ncbi.nlm.nih.gov/pmc/articles/PMC3697990	10.1186/1471-2458-13-607	Records Excluded- Title/Abstract Screening: irrelevant to the research question
Rayyan-587	Dengue Epidemiology and Burden of Disease in Latin America and the Caribbean: A Systematic Review of the Literature and Meta-Analysis.	2013	Value Health Reg Issues	Cafferata, María Luisa; Bardach, Ariel; Rey-Ares, Lucila; Alcaraz, Andrea; Cormick, Gabriela; Gibbons, Luz; Romano, Marina; Cesaroni, Silvana; Ruvinsky, Silvina	https://dx.doi.org/10.1016/j.vhri.2013.10.002	10.1016/j.vhri.2013.10.002	Records Excluded- Title/Abstract Screening: irrelevant to the research question
Rayyan-588	Dengue: an escalating public health problem in Latin America.	2012	Paediatr Int Child Health	Tapia-Conyer, Roberto; Betancourt-Cravioto, Miguel; Méndez-Galván, Jorge	https://www.ncbi.nlm.nih.gov/pmc/articles/PMC3381443	10.1179/2046904712Z.00000000046	Records Excluded- Title/Abstract Screening: irrelevant to the research question
Rayyan-589	Electronic event-based surveillance for monitoring dengue.	2012	Emerg Infect Dis	Hoen, Anne G; Keller, Mikaela; Verma, Aman D; Buckeridge, David L; Brownstein, John S	https://www.ncbi.nlm.nih.gov/pmc/articles/PMC3376807	10.3201/eid1807.120055	Records Excluded- Title/Abstract Screening: irrelevant to the research question
Rayyan-590	Factors associated with dengue mortality in Latin America and the Caribbean, 1995-2009: an ecological study.	2012	Am J Trop Med Hyg	Díaz-Quijano, Fredi Alexander; Waldman, Eliseu Alves	https://www.ncbi.nlm.nih.gov/pmc/articles/PMC3269288	10.4269/ajtmh.2012.11-0074	Records Excluded- Title/Abstract Screening: irrelevant to the research question
